# Supplementary material for: Gut microbiota’s causative relationship with peripheral artery disease: a Mendelian randomization study
Source: Front Microbiol. 2024 Mar 5;15:1340262. doi: 10.3389/fmicb.2024.1340262 (PMC10948605; doi:10.3389/fmicb.2024.1340262)
Supplement: Supplementary file 1 [file Table_1.XLSX]

## Sheet: Supplement Table 1
Supplement Table 1 : Characteristics of the genetic instrumental variables searched by PhenoScanner V2
snp	hg19_coordinates	hg38_coordinates	a1	a2	trait	efo	study	pmid	ancestry	year	beta	se	p	n	n_cases	n_controls	n_studies	unit	dataset
rs166849	chr2:200778866	chr2:199914143	G	A	Arm fat mass left	-	Neale B	UKBB	European	2017	-0.01073	0.002426	9.667e-06	331164	0	331164	1	IVNT	Neale-B_UKBB_EUR_2017
rs166849	chr2:200778866	chr2:199914143	G	A	Arm fat-free mass left	-	Neale B	UKBB	European	2017	-0.008126	0.001573	2.409e-07	331159	0	331159	1	IVNT	Neale-B_UKBB_EUR_2017
rs166849	chr2:200778866	chr2:199914143	G	A	Arm fat-free mass right	-	Neale B	UKBB	European	2017	-0.007673	0.001542	6.507e-07	331221	0	331221	1	IVNT	Neale-B_UKBB_EUR_2017
rs166849	chr2:200778866	chr2:199914143	G	A	Arm predicted mass left	-	Neale B	UKBB	European	2017	-0.007779	0.001568	6.972e-07	331146	0	331146	1	IVNT	Neale-B_UKBB_EUR_2017
rs166849	chr2:200778866	chr2:199914143	G	A	Arm predicted mass right	-	Neale B	UKBB	European	2017	-0.007705	0.001537	5.319e-07	331216	0	331216	1	IVNT	Neale-B_UKBB_EUR_2017
rs166849	chr2:200778866	chr2:199914143	G	A	Basal metabolic rate	EFO_0007777	Neale B	UKBB	European	2017	-0.008958	0.001641	4.783e-08	331307	0	331307	1	IVNT	Neale-B_UKBB_EUR_2017
rs166849	chr2:200778866	chr2:199914143	G	A	Ever smoked	EFO_0006527	Neale B	UKBB	European	2017	-0.005662	0.001211	2.953e-06	336067	202585	133482	1	risk diff	Neale-B_UKBB_EUR_2017
rs166849	chr2:200778866	chr2:199914143	G	A	Impedance of whole body	-	Neale B	UKBB	European	2017	0.008807	0.001887	3.057e-06	331284	0	331284	1	IVNT	Neale-B_UKBB_EUR_2017
rs166849	chr2:200778866	chr2:199914143	G	A	Leg fat-free mass left	-	Neale B	UKBB	European	2017	-0.008174	0.00163	5.272e-07	331258	0	331258	1	IVNT	Neale-B_UKBB_EUR_2017
rs166849	chr2:200778866	chr2:199914143	G	A	Leg fat-free mass right	-	Neale B	UKBB	European	2017	-0.008412	0.001629	2.416e-07	331285	0	331285	1	IVNT	Neale-B_UKBB_EUR_2017
rs166849	chr2:200778866	chr2:199914143	G	A	Leg predicted mass left	-	Neale B	UKBB	European	2017	-0.008045	0.001619	6.676e-07	331253	0	331253	1	IVNT	Neale-B_UKBB_EUR_2017
rs166849	chr2:200778866	chr2:199914143	G	A	Leg predicted mass right	-	Neale B	UKBB	European	2017	-0.008221	0.001618	3.776e-07	331285	0	331285	1	IVNT	Neale-B_UKBB_EUR_2017
rs166849	chr2:200778866	chr2:199914143	G	A	Number of days or week of moderate physical activity 10+ minutes	EFO_0008002	Neale B	UKBB	European	2017	0.02998	0.005923	4.179e-07	321309	0	321309	1	-	Neale-B_UKBB_EUR_2017
rs166849	chr2:200778866	chr2:199914143	G	A	Trunk fat-free mass	-	Neale B	UKBB	European	2017	-0.008359	0.001559	8.24e-08	331030	0	331030	1	IVNT	Neale-B_UKBB_EUR_2017
rs166849	chr2:200778866	chr2:199914143	G	A	Trunk predicted mass	-	Neale B	UKBB	European	2017	-0.008023	0.001554	2.43e-07	330995	0	330995	1	IVNT	Neale-B_UKBB_EUR_2017
rs166849	chr2:200778866	chr2:199914143	G	A	Waist circumference	EFO_0004342	Neale B	UKBB	European	2017	-0.01021	0.002192	3.212e-06	336639	0	336639	1	IVNT	Neale-B_UKBB_EUR_2017
rs166849	chr2:200778866	chr2:199914143	G	A	Weight	EFO_0004338	Neale B	UKBB	European	2017	-0.01154	0.002162	9.43e-08	336227	0	336227	1	IVNT	Neale-B_UKBB_EUR_2017
rs166849	chr2:200778866	chr2:199914143	G	A	Whole body fat-free mass	-	Neale B	UKBB	European	2017	-0.008335	0.001565	1.005e-07	331291	0	331291	1	IVNT	Neale-B_UKBB_EUR_2017
rs166849	chr2:200778866	chr2:199914143	G	A	Whole body water mass	-	Neale B	UKBB	European	2017	-0.008404	0.001567	8.225e-08	331315	0	331315	1	IVNT	Neale-B_UKBB_EUR_2017
rs166849	chr2:200778866	chr2:199914143	G	A	Schizophrenia	EFO_0000692	PGC	25056061	Mixed	2014	0.0479	0.0107	8.032e-06	82315	35476	46839	49	log OR	PGC_Schizophrenia_Mixed_2014
rs182549	chr2:136616754	chr2:135859184	C	T	15 anhydroglucitol levels	EFO_0008009	Li M	28588231	Mixed	2017	16.91	1	4e-64	-	-	-	-	Z-score decrease	NHGRI-EBI_GWAS_Catalog
rs182549	chr2:136616754	chr2:135859184	C	T	Parkinsons disease	EFO_0002508	Nalls M	25064009	European	2014	-0.1054	0.01996	9.41e-09	108990	13708	95282	15	log OR	Nalls-M_Parkinsons-Disease_EUR_2014
rs182549	chr2:136616754	chr2:135859184	C	T	Arm fat mass left	-	Neale B	UKBB	European	2017	-0.01634	0.002822	7.092e-09	331164	0	331164	1	IVNT	Neale-B_UKBB_EUR_2017
rs182549	chr2:136616754	chr2:135859184	C	T	Arm fat mass right	-	Neale B	UKBB	European	2017	-0.01649	0.002822	5.129e-09	331226	0	331226	1	IVNT	Neale-B_UKBB_EUR_2017
rs182549	chr2:136616754	chr2:135859184	C	T	Arm fat percentage left	-	Neale B	UKBB	European	2017	-0.01236	0.00218	1.412e-08	331198	0	331198	1	IVNT	Neale-B_UKBB_EUR_2017
rs182549	chr2:136616754	chr2:135859184	C	T	Arm fat percentage right	-	Neale B	UKBB	European	2017	-0.01263	0.00219	8.092e-09	331249	0	331249	1	IVNT	Neale-B_UKBB_EUR_2017
rs182549	chr2:136616754	chr2:135859184	C	T	Body fat percentage	EFO_0007800	Neale B	UKBB	European	2017	-0.01385	0.002208	3.507e-10	331117	0	331117	1	IVNT	Neale-B_UKBB_EUR_2017
rs182549	chr2:136616754	chr2:135859184	C	T	Body mass index	EFO_0004340	Neale B	UKBB	European	2017	-0.01633	0.002849	9.969e-09	336107	0	336107	1	IVNT	Neale-B_UKBB_EUR_2017
rs182549	chr2:136616754	chr2:135859184	C	T	Forced expiratory volume in 1-second	EFO_0004314	Neale B	UKBB	European	2017	0.01299	0.002465	1.385e-07	307638	0	307638	1	IVNT	Neale-B_UKBB_EUR_2017
rs182549	chr2:136616754	chr2:135859184	C	T	Forced expiratory volume in 1-second, best measure	EFO_0004314	Neale B	UKBB	European	2017	0.01329	0.002707	9.212e-07	255492	0	255492	1	IVNT	Neale-B_UKBB_EUR_2017
rs182549	chr2:136616754	chr2:135859184	C	T	Forced vital capacity	EFO_0004312	Neale B	UKBB	European	2017	0.01433	0.002337	8.807e-10	307638	0	307638	1	IVNT	Neale-B_UKBB_EUR_2017
rs182549	chr2:136616754	chr2:135859184	C	T	Forced vital capacity, best measure	EFO_0004312	Neale B	UKBB	European	2017	0.01314	0.002564	2.964e-07	255492	0	255492	1	IVNT	Neale-B_UKBB_EUR_2017
rs182549	chr2:136616754	chr2:135859184	C	T	Hand grip strength left	EFO_0006941	Neale B	UKBB	European	2017	0.009327	0.002077	7.107e-06	335821	0	335821	1	IVNT	Neale-B_UKBB_EUR_2017
rs182549	chr2:136616754	chr2:135859184	C	T	Leg fat mass left	-	Neale B	UKBB	European	2017	-0.01403	0.002276	7.047e-10	331275	0	331275	1	IVNT	Neale-B_UKBB_EUR_2017
rs182549	chr2:136616754	chr2:135859184	C	T	Leg fat mass right	-	Neale B	UKBB	European	2017	-0.01391	0.002302	1.54e-09	331293	0	331293	1	IVNT	Neale-B_UKBB_EUR_2017
rs182549	chr2:136616754	chr2:135859184	C	T	Leg fat percentage left	-	Neale B	UKBB	European	2017	-0.01057	0.001801	4.293e-09	331278	0	331278	1	IVNT	Neale-B_UKBB_EUR_2017
rs182549	chr2:136616754	chr2:135859184	C	T	Leg fat percentage right	-	Neale B	UKBB	European	2017	-0.01094	0.001824	1.968e-09	331296	0	331296	1	IVNT	Neale-B_UKBB_EUR_2017
rs182549	chr2:136616754	chr2:135859184	C	T	Potassium in urine	EFO_0009283	Neale B	UKBB	European	2017	-0.01326	0.002892	4.562e-06	326816	0	326816	1	IVNT	Neale-B_UKBB_EUR_2017
rs182549	chr2:136616754	chr2:135859184	C	T	Sleep duration	EFO_0005271	Neale B	UKBB	European	2017	-0.01068	0.002225	1.602e-06	335410	0	335410	1	-	Neale-B_UKBB_EUR_2017
rs182549	chr2:136616754	chr2:135859184	C	T	Time spent watching television	-	Neale B	UKBB	European	2017	-0.009811	0.002217	9.659e-06	319740	0	319740	1	-	Neale-B_UKBB_EUR_2017
rs182549	chr2:136616754	chr2:135859184	C	T	Trunk fat mass	EFO_0005409	Neale B	UKBB	European	2017	-0.01721	0.002899	2.948e-09	331093	0	331093	1	IVNT	Neale-B_UKBB_EUR_2017
rs182549	chr2:136616754	chr2:135859184	C	T	Trunk fat percentage	-	Neale B	UKBB	European	2017	-0.01606	0.002647	1.295e-09	331113	0	331113	1	IVNT	Neale-B_UKBB_EUR_2017
rs182549	chr2:136616754	chr2:135859184	C	T	Weight	EFO_0004338	Neale B	UKBB	European	2017	-0.01251	0.002517	6.725e-07	336227	0	336227	1	IVNT	Neale-B_UKBB_EUR_2017
rs182549	chr2:136616754	chr2:135859184	C	T	Whole body fat mass	-	Neale B	UKBB	European	2017	-0.01655	0.00281	3.847e-09	330762	0	330762	1	IVNT	Neale-B_UKBB_EUR_2017
rs3800154	chr6:2119329	chr6:2119095	A	C	Hemoglobin concentration	EFO_0004586	Astle W	27863252	European	2016	-0.02085	0.004535	4.261e-06	173480	0	173480	2	IVNT	Astle-W_Blood-Cell-Traits_EUR_2016
rs3800154	chr6:2119329	chr6:2119095	A	C	Arm fat mass left	-	Neale B	UKBB	European	2017	0.01495	0.003054	9.775e-07	331164	0	331164	1	IVNT	Neale-B_UKBB_EUR_2017
rs3800154	chr6:2119329	chr6:2119095	A	C	Arm fat mass right	-	Neale B	UKBB	European	2017	0.01414	0.003053	3.639e-06	331226	0	331226	1	IVNT	Neale-B_UKBB_EUR_2017
rs3800154	chr6:2119329	chr6:2119095	A	C	Arm fat-free mass left	-	Neale B	UKBB	European	2017	0.01155	0.001981	5.594e-09	331159	0	331159	1	IVNT	Neale-B_UKBB_EUR_2017
rs3800154	chr6:2119329	chr6:2119095	A	C	Arm fat-free mass right	-	Neale B	UKBB	European	2017	0.01128	0.001941	6.34e-09	331221	0	331221	1	IVNT	Neale-B_UKBB_EUR_2017
rs3800154	chr6:2119329	chr6:2119095	A	C	Arm predicted mass left	-	Neale B	UKBB	European	2017	0.01148	0.001973	5.942e-09	331146	0	331146	1	IVNT	Neale-B_UKBB_EUR_2017
rs3800154	chr6:2119329	chr6:2119095	A	C	Arm predicted mass right	-	Neale B	UKBB	European	2017	0.01135	0.001935	4.441e-09	331216	0	331216	1	IVNT	Neale-B_UKBB_EUR_2017
rs3800154	chr6:2119329	chr6:2119095	A	C	Basal metabolic rate	EFO_0007777	Neale B	UKBB	European	2017	0.0129	0.002066	4.209e-10	331307	0	331307	1	IVNT	Neale-B_UKBB_EUR_2017
rs3800154	chr6:2119329	chr6:2119095	A	C	Comparative height size at age 10	-	Neale B	UKBB	European	2017	0.01107	0.002126	1.946e-07	332021	0	332021	1	-	Neale-B_UKBB_EUR_2017
rs3800154	chr6:2119329	chr6:2119095	A	C	Height	EFO_0004339	Neale B	UKBB	European	2017	0.0174	0.002214	3.822e-15	336474	0	336474	1	IVNT	Neale-B_UKBB_EUR_2017
rs3800154	chr6:2119329	chr6:2119095	A	C	Hip circumference	EFO_0005093	Neale B	UKBB	European	2017	0.01863	0.003086	1.577e-09	336601	0	336601	1	IVNT	Neale-B_UKBB_EUR_2017
rs3800154	chr6:2119329	chr6:2119095	A	C	Leg fat mass left	-	Neale B	UKBB	European	2017	0.01218	0.002462	7.613e-07	331275	0	331275	1	IVNT	Neale-B_UKBB_EUR_2017
rs3800154	chr6:2119329	chr6:2119095	A	C	Leg fat mass right	-	Neale B	UKBB	European	2017	0.01204	0.002491	1.331e-06	331293	0	331293	1	IVNT	Neale-B_UKBB_EUR_2017
rs3800154	chr6:2119329	chr6:2119095	A	C	Leg fat-free mass left	-	Neale B	UKBB	European	2017	0.01191	0.002052	6.431e-09	331258	0	331258	1	IVNT	Neale-B_UKBB_EUR_2017
rs3800154	chr6:2119329	chr6:2119095	A	C	Leg fat-free mass right	-	Neale B	UKBB	European	2017	0.01194	0.002051	5.79e-09	331285	0	331285	1	IVNT	Neale-B_UKBB_EUR_2017
rs3800154	chr6:2119329	chr6:2119095	A	C	Leg predicted mass left	-	Neale B	UKBB	European	2017	0.01184	0.002038	6.235e-09	331253	0	331253	1	IVNT	Neale-B_UKBB_EUR_2017
rs3800154	chr6:2119329	chr6:2119095	A	C	Leg predicted mass right	-	Neale B	UKBB	European	2017	0.01177	0.002037	7.556e-09	331285	0	331285	1	IVNT	Neale-B_UKBB_EUR_2017
rs3800154	chr6:2119329	chr6:2119095	A	C	Sitting height	EFO_0004339	Neale B	UKBB	European	2017	0.01826	0.002409	3.477e-14	336172	0	336172	1	IVNT	Neale-B_UKBB_EUR_2017
rs3800154	chr6:2119329	chr6:2119095	A	C	Trunk fat mass	EFO_0005409	Neale B	UKBB	European	2017	0.01775	0.003137	1.528e-08	331093	0	331093	1	IVNT	Neale-B_UKBB_EUR_2017
rs3800154	chr6:2119329	chr6:2119095	A	C	Trunk fat percentage	-	Neale B	UKBB	European	2017	0.01322	0.002864	3.919e-06	331113	0	331113	1	IVNT	Neale-B_UKBB_EUR_2017
rs3800154	chr6:2119329	chr6:2119095	A	C	Trunk fat-free mass	-	Neale B	UKBB	European	2017	0.01139	0.001963	6.551e-09	331030	0	331030	1	IVNT	Neale-B_UKBB_EUR_2017
rs3800154	chr6:2119329	chr6:2119095	A	C	Trunk predicted mass	-	Neale B	UKBB	European	2017	0.01121	0.001956	1.001e-08	330995	0	330995	1	IVNT	Neale-B_UKBB_EUR_2017
rs3800154	chr6:2119329	chr6:2119095	A	C	Waist circumference	EFO_0004342	Neale B	UKBB	European	2017	0.0151	0.00276	4.413e-08	336639	0	336639	1	IVNT	Neale-B_UKBB_EUR_2017
rs3800154	chr6:2119329	chr6:2119095	A	C	Weight	EFO_0004338	Neale B	UKBB	European	2017	0.01741	0.002722	1.625e-10	336227	0	336227	1	IVNT	Neale-B_UKBB_EUR_2017
rs3800154	chr6:2119329	chr6:2119095	A	C	Whole body fat mass	-	Neale B	UKBB	European	2017	0.01634	0.00304	7.692e-08	330762	0	330762	1	IVNT	Neale-B_UKBB_EUR_2017
rs3800154	chr6:2119329	chr6:2119095	A	C	Whole body fat-free mass	-	Neale B	UKBB	European	2017	0.01186	0.00197	1.744e-09	331291	0	331291	1	IVNT	Neale-B_UKBB_EUR_2017
rs3800154	chr6:2119329	chr6:2119095	A	C	Whole body water mass	-	Neale B	UKBB	European	2017	0.01177	0.001973	2.441e-09	331315	0	331315	1	IVNT	Neale-B_UKBB_EUR_2017
rs45497800	chr20:61991833	chr20:63360481	T	C	Current tobacco smoking	EFO_0006527	Neale B	UKBB	European	2017	0.01409	0.002409	4.934e-09	337030	0	337030	1	-	Neale-B_UKBB_EUR_2017
rs45497800	chr20:61991833	chr20:63360481	T	C	Maternal smoking around birth	EFO_0006527	Neale B	UKBB	European	2017	0.01085	0.002198	8.093e-07	289727	88601	201126	1	risk diff	Neale-B_UKBB_EUR_2017
rs45497800	chr20:61991833	chr20:63360481	T	C	Pack years adult smoking as proportion of life span exposed to smoking	EFO_0004318	Neale B	UKBB	European	2017	0.0527	0.007836	1.759e-11	101726	0	101726	1	IVNT	Neale-B_UKBB_EUR_2017
rs45497800	chr20:61991833	chr20:63360481	T	C	Pack years of smoking preview only	EFO_0004318;EFO_0006526	Neale B	UKBB	European	2017	0.04977	0.00781	1.868e-10	101726	0	101726	1	IVNT	Neale-B_UKBB_EUR_2017
rs45497800	chr20:61991833	chr20:63360481	T	C	Smoking status: current	EFO_0006527	Neale B	UKBB	European	2017	0.006723	0.001338	5.011e-07	336024	33928	302096	1	risk diff	Neale-B_UKBB_EUR_2017
rs4738679	chr8:59370320	chr8:58457761	A	G	Low density lipoprotein	EFO_0004611	GLGC	24097068	European	2013	-0.031	0.0053	9.219e-08	89888	0	89888	60	IVNT	GLGC_LDL_EUR_2013
rs4738679	chr8:59370320	chr8:58457761	A	G	Low density lipoprotein	EFO_0004611	GLGC	20686565	Mixed	2010	-0.0311	0.0053	1.471e-08	95454	0	95454	46	Z-score	GLGC_LDL_Mixed_2010
rs4738679	chr8:59370320	chr8:58457761	A	G	Total cholesterol	EFO_0004574	GLGC	24097068	European	2013	-0.0372	0.0052	1.606e-11	94595	0	94595	60	IVNT	GLGC_TC_EUR_2013
rs4738679	chr8:59370320	chr8:58457761	A	G	Total cholesterol	EFO_0004574	GLGC	20686565	Mixed	2010	-0.0371	0.0052	3.352e-12	100184	0	100184	46	Z-score	GLGC_TC_Mixed_2010
rs4738679	chr8:59370320	chr8:58457761	A	G	LDL cholesterol	EFO_0004195	GLGC	20686565	Mixed	2010	NA	NA	1e-08	100184	-	-	-	-	GRASP
rs4738679	chr8:59370320	chr8:58457761	A	G	Total cholesterol	NCIT_C61032;NCIT_C105586	GLGC	20686565	Mixed	2010	NA	NA	3e-12	100184	-	-	-	-	GRASP
rs4738679	chr8:59370320	chr8:58457761	A	G	Cholelithiasis	EFO_0004799	Neale B	UKBB	European	2017	-0.002553	0.0003678	3.927e-12	337199	6986	330213	1	risk diff	Neale-B_UKBB_EUR_2017
rs4738679	chr8:59370320	chr8:58457761	A	G	Impedance of arm left	-	Neale B	UKBB	European	2017	0.01003	0.001821	3.683e-08	331292	0	331292	1	IVNT	Neale-B_UKBB_EUR_2017
rs4738679	chr8:59370320	chr8:58457761	A	G	Impedance of arm right	-	Neale B	UKBB	European	2017	0.008789	0.001813	1.256e-06	331279	0	331279	1	IVNT	Neale-B_UKBB_EUR_2017
rs4738679	chr8:59370320	chr8:58457761	A	G	Impedance of whole body	-	Neale B	UKBB	European	2017	0.009811	0.001966	6.054e-07	331284	0	331284	1	IVNT	Neale-B_UKBB_EUR_2017
rs4738679	chr8:59370320	chr8:58457761	A	G	Medication for cholesterol, blood pressure or diabetes: cholesterol lowering medication	EFO_0007056	Neale B	UKBB	European	2017	-0.007151	0.001608	8.685e-06	154702	35840	118862	1	risk diff	Neale-B_UKBB_EUR_2017
rs4738679	chr8:59370320	chr8:58457761	A	G	Self-reported cholelithiasis or gall stones	EFO_0004799;EFO_0004210	Neale B	UKBB	European	2017	-0.002033	0.0003292	6.593e-10	337159	5573	331586	1	risk diff	Neale-B_UKBB_EUR_2017
rs4738679	chr8:59370320	chr8:58457761	A	G	Self-reported high cholesterol	EFO_0008111	Neale B	UKBB	European	2017	-0.005467	0.0008451	9.848e-11	337159	41296	295863	1	risk diff	Neale-B_UKBB_EUR_2017
rs4738679	chr8:59370320	chr8:58457761	A	G	Treatment with atorvastatin	EFO_0007056	Neale B	UKBB	European	2017	-0.002022	0.0004416	4.66e-06	337159	10167	326992	1	risk diff	Neale-B_UKBB_EUR_2017
rs4945008	chr11:71221248	chr11:71510202	A	G	25 hydroxy vitamin D concentrations	GO_0004498	Wang TJ	20541252	European	2010	NA	NA	4.55e-15	16125	-	-	-	-	GRASP
rs6112314	chr20:19300846	chr20:19320202	A	C	Mean platelet volume	EFO_0004586	Astle W	27863252	European	2016	0.02301	0.003702	5.073e-10	173480	0	173480	2	IVNT	Astle-W_Blood-Cell-Traits_EUR_2016
rs6112314	chr20:19300846	chr20:19320202	A	C	Self-reported female infertility	EFO_0008560	Neale B	UKBB	European	2017	0.0004192	8.537e-05	9.113e-07	337159	393	336766	1	risk diff	Neale-B_UKBB_EUR_2017
rs7911787	chr10:98619568	chr10:96859811	G	T	Arm fat-free mass left	-	Neale B	UKBB	European	2017	-0.01573	0.003455	5.256e-06	331159	0	331159	1	IVNT	Neale-B_UKBB_EUR_2017
rs7911787	chr10:98619568	chr10:96859811	G	T	Arm fat-free mass right	-	Neale B	UKBB	European	2017	-0.01518	0.003386	7.336e-06	331221	0	331221	1	IVNT	Neale-B_UKBB_EUR_2017
rs7911787	chr10:98619568	chr10:96859811	G	T	Arm predicted mass left	-	Neale B	UKBB	European	2017	-0.01627	0.003442	2.292e-06	331146	0	331146	1	IVNT	Neale-B_UKBB_EUR_2017
rs7911787	chr10:98619568	chr10:96859811	G	T	Arm predicted mass right	-	Neale B	UKBB	European	2017	-0.01515	0.003374	7.083e-06	331216	0	331216	1	IVNT	Neale-B_UKBB_EUR_2017
rs7911787	chr10:98619568	chr10:96859811	G	T	Basal metabolic rate	EFO_0007777	Neale B	UKBB	European	2017	-0.01738	0.003603	1.408e-06	331307	0	331307	1	IVNT	Neale-B_UKBB_EUR_2017
rs7911787	chr10:98619568	chr10:96859811	G	T	Leg fat-free mass left	-	Neale B	UKBB	European	2017	-0.01712	0.003578	1.724e-06	331258	0	331258	1	IVNT	Neale-B_UKBB_EUR_2017
rs7911787	chr10:98619568	chr10:96859811	G	T	Leg fat-free mass right	-	Neale B	UKBB	European	2017	-0.01698	0.003577	2.055e-06	331285	0	331285	1	IVNT	Neale-B_UKBB_EUR_2017
rs7911787	chr10:98619568	chr10:96859811	G	T	Leg predicted mass left	-	Neale B	UKBB	European	2017	-0.01715	0.003554	1.394e-06	331253	0	331253	1	IVNT	Neale-B_UKBB_EUR_2017
rs7911787	chr10:98619568	chr10:96859811	G	T	Leg predicted mass right	-	Neale B	UKBB	European	2017	-0.01695	0.003554	1.851e-06	331285	0	331285	1	IVNT	Neale-B_UKBB_EUR_2017
rs7911787	chr10:98619568	chr10:96859811	G	T	Trunk fat-free mass	-	Neale B	UKBB	European	2017	-0.01547	0.003423	6.215e-06	331030	0	331030	1	IVNT	Neale-B_UKBB_EUR_2017
rs7911787	chr10:98619568	chr10:96859811	G	T	Trunk predicted mass	-	Neale B	UKBB	European	2017	-0.01539	0.003412	6.411e-06	330995	0	330995	1	IVNT	Neale-B_UKBB_EUR_2017
rs7911787	chr10:98619568	chr10:96859811	G	T	Weight	EFO_0004338	Neale B	UKBB	European	2017	-0.02143	0.004748	6.376e-06	336227	0	336227	1	IVNT	Neale-B_UKBB_EUR_2017
rs7911787	chr10:98619568	chr10:96859811	G	T	Whole body fat-free mass	-	Neale B	UKBB	European	2017	-0.01666	0.003437	1.254e-06	331291	0	331291	1	IVNT	Neale-B_UKBB_EUR_2017
rs7911787	chr10:98619568	chr10:96859811	G	T	Whole body water mass	-	Neale B	UKBB	European	2017	-0.01663	0.003441	1.358e-06	331315	0	331315	1	IVNT	Neale-B_UKBB_EUR_2017

## Sheet: Supplement Table 2
Supplement Table2: Characteristics of the genetic instrumental variables used in the 2 sample MR analysis
SNP	other_allele.exposure	effect_allele.exposure	beta.exposure	se.exposure	pval.exposure	samplesize.exposure	exposure	F statistic	R2
rs11655079	C	T	-0.0560674	0.0124286	5.92512e-06	16309	class.Actinobacteria.id.419	20.3482	0.00124627
rs11745923	T	G	0.0563759	0.0115529	1.58131e-06	16312	class.Actinobacteria.id.419	23.8095	0.00145768
rs12049045	G	A	0.0510452	0.0114325	8.62622e-06	16311	class.Actinobacteria.id.419	19.9331	0.00122072
rs134366	A	G	0.111877	0.023501	1.50428e-06	14302	class.Actinobacteria.id.419	22.6593	0.00158206
rs1376754	A	G	0.0509242	0.0112503	6.71385e-06	16182	class.Actinobacteria.id.419	20.4864	0.00126456
rs1515761	C	T	0.0762317	0.0169884	4.96362e-06	15525	class.Actinobacteria.id.419	20.1331	0.0012953
rs1961273	T	C	0.0602969	0.0126047	1.75236e-06	16313	class.Actinobacteria.id.419	22.8809	0.00140082
rs35564151	A	G	0.05389	0.0114886	1.8714e-06	16182	class.Actinobacteria.id.419	22.0004	0.00135788
rs4954556	G	A	0.1226	0.0247436	2.90076e-07	9647	class.Actinobacteria.id.419	24.5452	0.0025384
rs4957061	C	T	0.0496002	0.0111773	9.66398e-06	16182	class.Actinobacteria.id.419	19.6896	0.00121543
rs4988235	A	G	0.109587	0.0120515	1.49628e-19	16313	class.Actinobacteria.id.419	82.6762	0.00504317
rs62168955	C	T	0.244958	0.0499791	2.13832e-06	3450	class.Actinobacteria.id.419	24.0078	0.00691468
rs6430601	G	T	0.0760397	0.0161513	1.06292e-06	16310	class.Actinobacteria.id.419	22.1622	0.00135713
rs6660520	G	A	0.0711483	0.0134495	1.10652e-07	16308	class.Actinobacteria.id.419	27.9808	0.00171304
rs6730157	A	G	0.107534	0.0119089	2.42687e-19	16313	class.Actinobacteria.id.419	81.5264	0.00497339
rs72767435	C	T	-0.126352	0.0273626	2.56804e-06	12898	class.Actinobacteria.id.419	21.3198	0.00165048
rs7322849	C	T	0.0944467	0.0192976	6.20794e-07	16313	class.Actinobacteria.id.419	23.9504	0.00146621
rs80083040	G	T	0.155784	0.0348017	8.62105e-06	8003	class.Actinobacteria.id.419	20.0325	0.0024975
rs857444	T	C	0.0509553	0.011539	8.92233e-06	16312	class.Actinobacteria.id.419	19.4978	0.00119402
rs961091	A	G	0.0501255	0.011255	8.67593e-06	16311	class.Actinobacteria.id.419	19.8324	0.00121456
rs11181912	A	G	-0.0579153	0.0118796	9.94762e-07	16017	class.Gammaproteobacteria.id.3303	23.7643	0.00148168
rs12404135	G	A	-0.0788843	0.0172415	8.89485e-06	15231	class.Gammaproteobacteria.id.3303	20.9302	0.00137248
rs6706173	C	A	0.074251	0.0146392	1.99495e-07	16020	class.Gammaproteobacteria.id.3303	25.7225	0.00160328
rs75101789	T	C	0.0729012	0.0163003	8.78789e-06	16024	class.Gammaproteobacteria.id.3303	19.9998	0.00124672
rs79795896	G	A	-0.15921	0.0351373	7.92404e-06	7577	class.Gammaproteobacteria.id.3303	20.5253	0.00270228
rs9494710	T	C	-0.0549673	0.0120924	4.54607e-06	15650	class.Gammaproteobacteria.id.3303	20.6599	0.00131855
rs10927394	T	G	-0.232262	0.0512364	7.01885e-06	3495	genus.Faecalibacterium.id.2057	20.5376	0.00584529
rs114946999	T	C	-0.0861565	0.01896	5.69574e-06	15673	genus.Faecalibacterium.id.2057	20.6463	0.00131575
rs11776390	C	T	-0.078354	0.017183	6.39675e-06	16718	genus.Faecalibacterium.id.2057	20.7907	0.00124222
rs1271565	T	C	-0.0576251	0.0119649	1.30169e-06	17638	genus.Faecalibacterium.id.2057	23.1929	0.00131336
rs12753492	C	A	0.0641305	0.0149933	8.80273e-06	17525	genus.Faecalibacterium.id.2057	18.2929	0.00104285
rs2835874	C	T	-0.0866356	0.0196496	7.54405e-06	17567	genus.Faecalibacterium.id.2057	19.4374	0.00110537
rs6910935	G	A	0.134864	0.0277032	1.37848e-06	12640	genus.Faecalibacterium.id.2057	23.6954	0.00187142
rs75499067	T	C	0.227585	0.0465522	1.76448e-06	4526	genus.Faecalibacterium.id.2057	23.8899	0.00525295
rs79656633	C	T	0.145631	0.0323019	8.13557e-06	9080	genus.Faecalibacterium.id.2057	20.3215	0.00223354
rs9536330	C	T	-0.048317	0.010797	5.33258e-06	18082	genus.Faecalibacterium.id.2057	20.0237	0.00110628
rs11126423	T	C	0.0904399	0.0196301	5.91249e-06	13735	genus.FamilyXIIIAD3011group.id.11293	21.2232	0.00154303
rs11736617	A	G	-0.0759493	0.0172101	9.02048e-06	13778	genus.FamilyXIIIAD3011group.id.11293	19.4724	0.00141151
rs12812672	C	T	-0.096065	0.020828	2.55807e-06	13565	genus.FamilyXIIIAD3011group.id.11293	21.2701	0.00156579
rs149302	C	T	-0.0645635	0.0143225	7.4818e-06	14192	genus.FamilyXIIIAD3011group.id.11293	20.3178	0.00142979
rs16840310	G	A	-0.0608052	0.0122149	6.75113e-07	14201	genus.FamilyXIIIAD3011group.id.11293	24.7765	0.00174191
rs16940167	T	C	0.0732552	0.0159898	3.90837e-06	14201	genus.FamilyXIIIAD3011group.id.11293	20.986	0.00147581
rs17156849	A	G	-0.112891	0.0245292	4.19171e-06	13352	genus.FamilyXIIIAD3011group.id.11293	21.178	0.00158385
rs62029761	G	A	0.128753	0.0276002	3.89083e-06	9655	genus.FamilyXIIIAD3011group.id.11293	21.757	0.00224885
rs62200412	T	C	-0.0800851	0.0163834	5.80219e-07	13661	genus.FamilyXIIIAD3011group.id.11293	23.8908	0.00174603
rs72730932	A	C	-0.0899559	0.0177107	6.88766e-07	13102	genus.FamilyXIIIAD3011group.id.11293	25.7943	0.00196516
rs739451	T	C	0.0649589	0.0147534	7.8781e-06	14197	genus.FamilyXIIIAD3011group.id.11293	19.3834	0.00136365
rs9276029	G	A	-0.0811384	0.0185669	8.92766e-06	13566	genus.FamilyXIIIAD3011group.id.11293	19.0947	0.00140577
rs9837139	G	A	0.10752	0.0240482	8.70808e-06	13527	genus.FamilyXIIIAD3011group.id.11293	19.9872	0.00147562
rs112362903	G	A	-0.149047	0.0333271	7.8777e-06	8579	genus.FamilyXIIIUCG001.id.11294	19.9963	0.00232596
rs12049454	C	T	-0.0647298	0.0134065	1.17378e-06	12748	genus.FamilyXIIIUCG001.id.11294	23.3081	0.00182532
rs1426266	C	T	-0.0665521	0.0137151	1.24935e-06	12751	genus.FamilyXIIIUCG001.id.11294	23.5429	0.00184324
rs3842897	A	G	-0.112639	0.0242751	5.19705e-06	12407	genus.FamilyXIIIUCG001.id.11294	21.5272	0.00173236
rs62414802	T	C	-0.0611904	0.013457	4.29181e-06	12750	genus.FamilyXIIIUCG001.id.11294	20.673	0.00161904
rs7119679	A	G	-0.0809085	0.0174782	3.52494e-06	12445	genus.FamilyXIIIUCG001.id.11294	21.4252	0.00171891
rs76463770	G	A	0.19313	0.0419866	3.77476e-06	5651	genus.FamilyXIIIUCG001.id.11294	21.1506	0.00373017
rs8076666	G	A	0.088655	0.0198094	8.0183e-06	12265	genus.FamilyXIIIUCG001.id.11294	20.0259	0.00163037
rs114873521	T	C	-0.130067	0.0294087	7.12522e-06	9156	genus.Flavonifractor.id.2059	19.5563	0.00213181
rs11811696	C	T	-0.116063	0.0241012	2.07346e-06	10221	genus.Flavonifractor.id.2059	23.1859	0.00226377
rs12030302	G	A	-0.0692276	0.0137467	5.6084e-07	10805	genus.Flavonifractor.id.2059	25.356	0.00234163
rs34066017	G	A	0.0764294	0.0159789	1.52086e-06	10705	genus.Flavonifractor.id.2059	22.8741	0.00213261
rs4949766	C	T	-0.0687466	0.0151661	4.82823e-06	10805	genus.Flavonifractor.id.2059	20.5435	0.00189804
rs806808	C	T	0.0667272	0.0136557	1.17972e-06	10801	genus.Flavonifractor.id.2059	23.8723	0.00220573
rs10439674	G	A	-0.0572129	0.0130007	7.68485e-06	17381	genus.Fusicatenibacter.id.11305	19.3645	0.00111301
rs167879	T	C	-0.0659543	0.0148763	5.86893e-06	16542	genus.Fusicatenibacter.id.11305	19.6538	0.00118685
rs1864685	C	A	-0.0494799	0.0108105	4.96161e-06	17374	genus.Fusicatenibacter.id.11305	20.9468	0.00120433
rs2025938	A	G	-0.0967298	0.0205426	2.98832e-06	15626	genus.Fusicatenibacter.id.11305	22.1695	0.00141693
rs206581	G	A	-0.0568339	0.0127894	8.95756e-06	17384	genus.Fusicatenibacter.id.11305	19.7453	0.00113467
rs2132128	A	G	-0.0771914	0.0160344	1.07686e-06	17370	genus.Fusicatenibacter.id.11305	23.1729	0.00133245
rs3303	C	T	-0.0953657	0.020407	3.93891e-06	16877	genus.Fusicatenibacter.id.11305	21.8361	0.00129232
rs4378146	C	A	-0.0616691	0.0125259	7.20451e-07	17384	genus.Fusicatenibacter.id.11305	24.2364	0.0013924
rs60254196	G	A	-0.0492427	0.0109365	5.46739e-06	16978	genus.Fusicatenibacter.id.11305	20.2711	0.00119268
rs62187631	C	T	-0.0710571	0.015924	4.54526e-06	16522	genus.Fusicatenibacter.id.11305	19.9094	0.00120372
rs62353480	G	A	-0.0701397	0.0145589	1.56768e-06	16119	genus.Fusicatenibacter.id.11305	23.2069	0.00143783
rs6515626	A	G	0.141575	0.0313559	7.28654e-06	7796	genus.Fusicatenibacter.id.11305	20.3809	0.00260813
rs704418	C	T	0.0739124	0.0151073	7.77428e-07	16626	genus.Fusicatenibacter.id.11305	23.9337	0.00143764
rs7069626	C	T	0.0509014	0.0111381	5.41632e-06	17384	genus.Fusicatenibacter.id.11305	20.8828	0.00119996
rs73103914	G	A	-0.0597324	0.0134458	8.29563e-06	17384	genus.Fusicatenibacter.id.11305	19.7333	0.00113398
rs792108	C	T	-0.0508345	0.0113843	8.49535e-06	16978	genus.Fusicatenibacter.id.11305	19.9366	0.00117302
rs8028026	G	A	-0.0792146	0.0180505	8.0633e-06	16522	genus.Fusicatenibacter.id.11305	19.2566	0.0011643
rs8063430	C	T	-0.104026	0.022217	4.9289e-06	15552	genus.Fusicatenibacter.id.11305	21.9211	0.00140773
rs9905659	A	G	-0.061617	0.0136576	7.30993e-06	17384	genus.Fusicatenibacter.id.11305	20.3518	0.00116949
rs13412653	C	A	0.107597	0.0239228	8.61141e-06	3723	genus.Gordonibacter.id.821	20.2184	0.00540424
rs16955299	A	G	-0.196423	0.0433538	6.37019e-06	3572	genus.Gordonibacter.id.821	20.5157	0.00571387
rs322296	A	G	0.17869	0.037722	4.02422e-06	3595	genus.Gordonibacter.id.821	22.4268	0.0062031
rs35042269	A	C	-0.180293	0.0403296	8.10852e-06	3595	genus.Gordonibacter.id.821	19.974	0.00552842
rs3765837	G	T	-0.190729	0.0433608	7.16906e-06	3556	genus.Gordonibacter.id.821	19.3371	0.0054115
rs4596722	G	A	0.102908	0.0231571	9.0568e-06	3723	genus.Gordonibacter.id.821	19.7378	0.00527645
rs72714787	A	C	0.181405	0.0377102	1.42889e-06	3723	genus.Gordonibacter.id.821	23.1285	0.00617727
rs72939513	G	A	-0.21399	0.0490592	7.98199e-06	3435	genus.Gordonibacter.id.821	19.0148	0.00550832
rs7294633	T	C	0.12867	0.0249946	3.43763e-07	3723	genus.Gordonibacter.id.821	26.4867	0.00706786
rs768830	A	G	0.149852	0.0333315	7.75583e-06	3723	genus.Gordonibacter.id.821	20.2016	0.00539976
rs10781340	A	G	0.0948915	0.0203221	4.32266e-06	9037	genus.Haemophilus.id.3698	21.7983	0.00240684
rs111582866	A	G	-0.124265	0.026016	1.27347e-06	8370	genus.Haemophilus.id.3698	22.8095	0.00271839
rs35509	A	G	0.128249	0.0268779	2.00952e-06	8430	genus.Haemophilus.id.3698	22.7622	0.0026935
rs4822728	C	T	0.0705861	0.0151388	3.47849e-06	9119	genus.Haemophilus.id.3698	21.7351	0.00237835
rs76022354	T	C	0.244638	0.0505504	1.83031e-06	3618	genus.Haemophilus.id.3698	23.4076	0.0064317
rs78909003	C	T	-0.246256	0.0503924	1.66745e-06	3559	genus.Haemophilus.id.3698	23.867	0.00666516
rs9328464	C	T	0.0723095	0.0148799	1.42269e-06	9119	genus.Haemophilus.id.3698	23.6098	0.00258296
rs9382510	T	C	-0.093521	0.0172649	7.12051e-08	9117	genus.Haemophilus.id.3698	29.3358	0.00320808
rs9895850	C	T	-0.192957	0.0416755	2.1406e-06	4592	genus.Haemophilus.id.3698	21.4274	0.00464659
rs12513188	A	G	0.0903906	0.0195276	4.6548e-06	7700	genus.Holdemanella.id.11393	21.4208	0.00277492
rs17586763	C	T	-0.227285	0.0510135	7.71949e-06	3817	genus.Holdemanella.id.11393	19.84	0.00517363
rs1926302	A	G	-0.107972	0.0231421	7.50141e-06	7702	genus.Holdemanella.id.11393	21.7622	0.0028183
rs34187114	A	C	-0.104505	0.022601	5.13495e-06	7704	genus.Holdemanella.id.11393	21.3752	0.0027676
rs35228298	A	G	0.0934832	0.0202886	7.29849e-06	7456	genus.Holdemanella.id.11393	21.225	0.00283938
rs4541991	C	T	-0.0927334	0.0194435	2.10094e-06	7657	genus.Holdemanella.id.11393	22.7411	0.00296195
rs607782	C	T	-0.0854214	0.0172515	7.19447e-07	7456	genus.Holdemanella.id.11393	24.5111	0.00327754
rs62113381	C	T	-0.105447	0.0232029	5.53879e-06	7310	genus.Holdemanella.id.11393	20.6474	0.00281736
rs73011279	C	T	-0.0961669	0.0199336	1.36046e-06	7456	genus.Holdemanella.id.11393	23.2681	0.00311185
rs75764681	C	T	-0.283103	0.0598999	1.94273e-06	3003	genus.Holdemanella.id.11393	22.3227	0.0073835
rs8113760	A	G	0.078999	0.01734	4.62395e-06	7456	genus.Holdemanella.id.11393	20.7504	0.00277606
rs10885477	C	T	-0.135137	0.0301894	8.59833e-06	8690	genus.Holdemania.id.2157	20.0325	0.00230047
rs11080063	A	G	-0.0665238	0.0149837	6.66887e-06	9103	genus.Holdemania.id.2157	19.7069	0.00216068
rs111745969	G	A	0.120677	0.0265781	3.70776e-06	8233	genus.Holdemania.id.2157	20.6108	0.00249779
rs113593397	G	A	-0.128935	0.0282526	9.35728e-06	8296	genus.Holdemania.id.2157	20.8218	0.00250417
rs116500994	T	G	-0.13755	0.0293386	2.34479e-06	8432	genus.Holdemania.id.2157	21.9757	0.00260006
rs12701617	G	A	-0.0660617	0.0149427	9.51844e-06	9106	genus.Holdemania.id.2157	19.541	0.00214183
rs1867876	C	T	0.0842919	0.0162192	2.7388e-07	9109	genus.Holdemania.id.2157	27.0034	0.00295636
rs4146507	T	C	0.079488	0.0177002	7.22973e-06	9108	genus.Holdemania.id.2157	20.1628	0.00220934
rs73139538	A	G	-0.148594	0.0327469	7.77178e-06	8095	genus.Holdemania.id.2157	20.5851	0.00253711
rs77293403	G	A	0.164556	0.0341775	1.77466e-06	7585	genus.Holdemania.id.2157	23.1758	0.00304698
rs80149660	T	C	-0.232987	0.0519183	6.04217e-06	3283	genus.Holdemania.id.2157	20.1261	0.00609673
rs9500080	T	C	0.0926764	0.0178886	4.08515e-07	9106	genus.Holdemania.id.2157	26.8343	0.00293886
rs9529719	C	T	0.074038	0.0160494	5.96669e-06	9107	genus.Holdemania.id.2157	21.2762	0.00233131
rs967319	C	T	0.0788638	0.0176744	8.38155e-06	9108	genus.Holdemania.id.2157	19.9054	0.0021812
rs10048062	T	C	-0.147352	0.0336531	8.58873e-06	3800	genus.Howardella.id.2000	19.1617	0.00501988
rs12452946	G	A	-0.105833	0.0228941	3.80393e-06	3800	genus.Howardella.id.2000	21.3584	0.00559213
rs1484873	G	A	-0.227831	0.046335	2.55918e-06	3608	genus.Howardella.id.2000	24.1639	0.00665642
rs17167098	A	G	-0.169366	0.0352068	1.12323e-06	3586	genus.Howardella.id.2000	23.1289	0.00641201
rs2154047	A	C	-0.192557	0.0420093	9.97042e-06	3623	genus.Howardella.id.2000	20.9985	0.00576564
rs36081916	C	T	-0.18123	0.0402987	4.7004e-06	3216	genus.Howardella.id.2000	20.2119	0.00624939
rs3791893	G	A	0.147035	0.034023	9.49716e-06	3795	genus.Howardella.id.2000	18.6668	0.00489727
rs609430	G	T	-0.112045	0.0239328	3.34484e-06	3798	genus.Howardella.id.2000	21.9065	0.00573782
rs672217	A	G	0.164146	0.0349993	3.52468e-06	3611	genus.Howardella.id.2000	21.9837	0.00605447
rs1002941	A	G	0.105025	0.0233484	8.14836e-06	4734	class.Lentisphaeria.id.2250	20.2249	0.00425588
rs11770843	T	C	0.109431	0.0234879	1.90729e-06	4705	class.Lentisphaeria.id.2250	21.6974	0.00459233
rs17114848	A	G	0.152377	0.0324332	4.05865e-06	4734	class.Lentisphaeria.id.2250	22.0636	0.004641
rs2031282	G	A	0.122369	0.0270329	4.3826e-06	4734	class.Lentisphaeria.id.2250	20.4819	0.00430972
rs2825714	G	A	-0.13741	0.0289246	1.72211e-06	4734	class.Lentisphaeria.id.2250	22.559	0.00474471
rs62570196	T	C	-0.21635	0.0439866	1.07926e-06	3712	class.Lentisphaeria.id.2250	24.1792	0.00647509
rs72640280	G	A	0.220207	0.0486196	5.18035e-06	3816	class.Lentisphaeria.id.2250	20.5027	0.0053469
rs77599476	G	A	0.230292	0.0480168	1.86133e-06	3722	class.Lentisphaeria.id.2250	22.9899	0.00614212
rs10044993	A	C	0.139547	0.0316748	8.06668e-06	4209	genus.Hungatella.id.11306	19.4002	0.00459025
rs13128780	C	T	-0.149725	0.0312777	1.74998e-06	3999	genus.Hungatella.id.11306	22.9035	0.00569753
rs13249325	G	T	-0.100023	0.0225883	9.69162e-06	4209	genus.Hungatella.id.11306	19.5984	0.00463693
rs17092615	A	G	0.152235	0.0337867	7.37677e-06	4009	genus.Hungatella.id.11306	20.2917	0.00503854
rs72759041	T	G	-0.126025	0.0282242	3.86095e-06	3910	genus.Hungatella.id.11306	19.9272	0.00507322
rs10805326	A	G	0.0775151	0.0139665	3.54544e-08	12303	genus.Intestinibacter.id.11345	30.7984	0.00249748
rs10805326	A	G	0.0775151	0.0139665	3.54544e-08	12303	genus.Intestinibacter.id.11345	30.7984	0.00249748
rs11109097	T	C	0.0624272	0.0138539	5.49484e-06	11886	genus.Intestinibacter.id.11345	20.3016	0.0017054
rs118030283	A	G	-0.151829	0.0324471	2.67439e-06	8830	genus.Intestinibacter.id.11345	21.8907	0.00247355
rs16938435	C	T	-0.112189	0.0235439	1.80097e-06	12303	genus.Intestinibacter.id.11345	22.7023	0.00184217
rs2098844	T	C	-0.0575295	0.0128416	6.78879e-06	12291	genus.Intestinibacter.id.11345	20.0667	0.00163023
rs2702387	G	A	0.0608559	0.0132145	4.25994e-06	12291	genus.Intestinibacter.id.11345	21.2046	0.00172252
rs4327025	A	G	-0.0810346	0.0154397	1.64326e-07	12303	genus.Intestinibacter.id.11345	27.5419	0.002234
rs447950	G	A	0.0628342	0.0136652	5.63911e-06	12303	genus.Intestinibacter.id.11345	21.1391	0.00171554
rs478972	C	T	-0.142681	0.0297116	1.81991e-06	10333	genus.Intestinibacter.id.11345	23.0566	0.00222682
rs6062862	G	A	0.0924508	0.0204658	6.67984e-06	12189	genus.Intestinibacter.id.11345	20.4029	0.00167136
rs62430350	C	T	0.151096	0.0351476	6.84229e-06	7650	genus.Intestinibacter.id.11345	18.4756	0.00240992
rs68093214	T	C	0.0662258	0.0149877	9.25769e-06	11886	genus.Intestinibacter.id.11345	19.5213	0.00163996
rs6875660	T	C	0.0890455	0.0193905	3.05781e-06	12293	genus.Intestinibacter.id.11345	21.0851	0.00171255
rs893394	A	G	0.0583322	0.0130729	7.85038e-06	11886	genus.Intestinibacter.id.11345	19.9066	0.00167227
rs9348442	T	C	0.099082	0.0221625	6.25936e-06	12303	genus.Intestinibacter.id.11345	19.9839	0.00162194
rs10262702	C	T	0.0918017	0.0194885	2.06073e-06	11766	genus.Intestinimonas.id.2062	22.1857	0.00188234
rs11258178	G	A	0.0660742	0.0134139	6.98195e-07	11766	genus.Intestinimonas.id.2062	24.2595	0.00205793
rs11928843	A	G	-0.0607331	0.0132035	4.20567e-06	11766	genus.Intestinimonas.id.2062	21.1543	0.00179499
rs12226153	G	A	-0.151142	0.0306922	5.12171e-07	9023	genus.Intestinimonas.id.2062	24.2449	0.0026804
rs17067892	T	C	0.107194	0.0250013	6.37926e-06	11544	genus.Intestinimonas.id.2062	18.3797	0.00158988
rs1859797	A	G	0.060368	0.0131793	4.12235e-06	11766	genus.Intestinimonas.id.2062	20.9777	0.00178004
rs2276760	G	A	-0.0685234	0.0152546	7.84062e-06	12081	genus.Intestinimonas.id.2062	20.1746	0.00166744
rs2731794	T	C	0.120632	0.0257529	1.91744e-06	11079	genus.Intestinimonas.id.2062	21.9379	0.00197657
rs2930225	T	G	0.0729524	0.0152948	1.34622e-06	12003	genus.Intestinimonas.id.2062	22.7466	0.00189181
rs4113676	C	A	-0.218507	0.0490152	7.41635e-06	3170	genus.Intestinimonas.id.2062	19.8607	0.00623011
rs4784055	C	T	-0.175324	0.038599	8.71812e-07	3193	genus.Intestinimonas.id.2062	20.6185	0.00641998
rs62240188	A	G	0.130074	0.0267179	2.20308e-06	10252	genus.Intestinimonas.id.2062	23.6968	0.00230655
rs6934519	T	C	0.0692373	0.0151154	8.56956e-06	12089	genus.Intestinimonas.id.2062	20.9784	0.00173261
rs716604	G	A	0.0818068	0.0165992	8.5663e-07	12090	genus.Intestinimonas.id.2062	24.2846	0.00200496
rs7170984	C	T	-0.0658116	0.0140767	2.98356e-06	12090	genus.Intestinimonas.id.2062	21.8539	0.00180464
rs72982915	T	C	0.183158	0.0402743	4.91157e-06	5591	genus.Intestinimonas.id.2062	20.6748	0.00368555
rs1031599	T	G	-0.078627	0.0175644	6.31376e-06	17398	genus.Lachnoclostridium.id.11308	20.0367	0.00115047
rs12566975	C	T	-0.0468097	0.0105787	9.57204e-06	17921	genus.Lachnoclostridium.id.11308	19.5776	0.00109137
rs1528479	A	G	-0.0497798	0.0111919	9.63976e-06	17477	genus.Lachnoclostridium.id.11308	19.781	0.00113068
rs1529367	C	A	-0.0516967	0.0113601	5.43341e-06	17922	genus.Lachnoclostridium.id.11308	20.7067	0.00115417
rs1997204	C	T	-0.108075	0.0242022	5.97081e-06	14138	genus.Lachnoclostridium.id.11308	19.9378	0.00140844
rs2385421	G	A	0.0746186	0.0180734	7.13717e-06	17903	genus.Lachnoclostridium.id.11308	17.0438	0.000951206
rs3821998	A	C	-0.0864066	0.0192519	6.72052e-06	17920	genus.Lachnoclostridium.id.11308	20.1417	0.00112284
rs6081571	C	T	-0.0565071	0.010934	2.75623e-07	17841	genus.Lachnoclostridium.id.11308	26.7054	0.00149479
rs615997	C	T	0.0511752	0.0106491	2.02677e-06	17911	genus.Lachnoclostridium.id.11308	23.0913	0.00128771
rs62285313	G	A	0.0864203	0.0181565	1.58331e-06	16991	genus.Lachnoclostridium.id.11308	22.6524	0.00133158
rs72829893	T	G	0.117472	0.0268103	5.57766e-06	12404	genus.Lachnoclostridium.id.11308	19.1954	0.00154538
rs78068103	G	A	0.0886199	0.0194248	3.66519e-06	17477	genus.Lachnoclostridium.id.11308	20.8113	0.0011895
rs789029	T	C	-0.0641288	0.0137974	3.75328e-06	17922	genus.Lachnoclostridium.id.11308	21.6005	0.00120393
rs13157098	G	A	-0.0768058	0.0155312	5.99315e-07	15947	genus.Lachnospira.id.2004	24.4525	0.00153121
rs159484	A	G	0.0794668	0.0176999	6.67622e-06	16487	genus.Lachnospira.id.2004	20.1548	0.00122112
rs2520509	G	A	0.0519063	0.011578	7.41854e-06	16500	genus.Lachnospira.id.2004	20.0966	0.00121664
rs4686798	C	T	0.0531826	0.0113747	2.73936e-06	16497	genus.Lachnospira.id.2004	21.8576	0.00132335
rs4923324	A	G	-0.0617321	0.0133387	2.43593e-06	16490	genus.Lachnospira.id.2004	21.4163	0.00129722
rs56791201	C	T	0.051823	0.0110697	2.92823e-06	16486	genus.Lachnospira.id.2004	21.9141	0.00132765
rs10093861	A	G	-0.0568869	0.0121152	3.05624e-06	13772	genus.LachnospiraceaeFCS020group.id.11314	22.0445	0.00159835
rs1254846	A	G	0.105963	0.0232501	5.59664e-06	13172	genus.LachnospiraceaeFCS020group.id.11314	20.7677	0.00157441
rs1363769	C	T	-0.200628	0.0449372	1.58163e-06	3555	genus.LachnospiraceaeFCS020group.id.11314	19.9218	0.00557577
rs2322265	T	C	-0.0666305	0.0141577	5.20809e-06	13772	genus.LachnospiraceaeFCS020group.id.11314	22.1463	0.00160572
rs2862811	C	T	0.0564927	0.0121736	3.91911e-06	13772	genus.LachnospiraceaeFCS020group.id.11314	21.532	0.00156125
rs35035870	C	T	-0.190615	0.0414403	2.62028e-06	5642	genus.LachnospiraceaeFCS020group.id.11314	21.1503	0.00373604
rs3999074	T	G	-0.0550587	0.0121847	6.55048e-06	13772	genus.LachnospiraceaeFCS020group.id.11314	20.4155	0.00148041
rs4452603	G	T	0.0604208	0.0135965	8.9819e-06	13487	genus.LachnospiraceaeFCS020group.id.11314	19.745	0.00146208
rs62140927	T	C	0.0613709	0.0131055	2.3794e-06	13771	genus.LachnospiraceaeFCS020group.id.11314	21.9259	0.00158988
rs7249113	A	G	0.0679483	0.0133496	3.72097e-07	13534	genus.LachnospiraceaeFCS020group.id.11314	25.9034	0.00191058
rs72793667	G	A	-0.116881	0.0246589	1.63421e-06	12396	genus.LachnospiraceaeFCS020group.id.11314	22.463	0.00180913
rs9308097	G	A	0.055381	0.0123659	7.4729e-06	13542	genus.LachnospiraceaeFCS020group.id.11314	20.0541	0.00147891
rs9788306	T	C	-0.062804	0.0130744	1.38618e-06	13772	genus.LachnospiraceaeFCS020group.id.11314	23.071	0.00167265
rs117467633	C	T	-0.169687	0.0383169	9.13317e-06	5077	genus.LachnospiraceaeNC2004group.id.11316	19.6042	0.00384803
rs12127733	A	G	0.115182	0.0246006	3.10594e-06	6226	genus.LachnospiraceaeNC2004group.id.11316	21.9146	0.00350863
rs12208226	A	C	-0.154739	0.0340372	9.7484e-06	5620	genus.LachnospiraceaeNC2004group.id.11316	20.6603	0.00366405
rs12863463	A	G	-0.156365	0.0345372	6.03984e-06	5516	genus.LachnospiraceaeNC2004group.id.11316	20.4903	0.00370229
rs17067076	A	G	-0.154631	0.0352194	5.61206e-06	4449	genus.LachnospiraceaeNC2004group.id.11316	19.268	0.00431412
rs1928659	C	T	0.102522	0.0226445	6.17241e-06	5516	genus.LachnospiraceaeNC2004group.id.11316	20.4904	0.00370231
rs1929743	C	T	0.0837206	0.0190318	9.0551e-06	6330	genus.LachnospiraceaeNC2004group.id.11316	19.3449	0.00304771
rs3756315	G	A	-0.0883469	0.0188397	3.32583e-06	6328	genus.LachnospiraceaeNC2004group.id.11316	21.9836	0.00346308
rs6116753	A	G	0.0994748	0.0209139	2.9225e-06	6278	genus.LachnospiraceaeNC2004group.id.11316	22.616	0.00359064
rs2861203	A	G	0.0572304	0.0127279	7.36931e-06	15305	genus.LachnospiraceaeND3007group.id.11317	20.2155	0.00131927
rs72776675	C	T	-0.0647067	0.014797	8.71689e-06	15302	genus.LachnospiraceaeND3007group.id.11317	19.1203	0.00124813
rs9932954	G	A	-0.0561864	0.0115984	1.24882e-06	15222	genus.LachnospiraceaeND3007group.id.11317	23.4643	0.0015393
rs10952110	T	G	0.0487709	0.0109614	9.08113e-06	16764	genus.LachnospiraceaeNK4A136group.id.11319	19.794	0.00117949
rs11263806	G	A	-0.0524615	0.0116758	5.06517e-06	17236	genus.LachnospiraceaeNK4A136group.id.11319	20.1864	0.00116994
rs12611395	G	A	-0.0902532	0.0199652	5.83039e-06	16486	genus.LachnospiraceaeNK4A136group.id.11319	20.4326	0.00123801
rs160061	G	A	0.0513831	0.0108094	2.12198e-06	17234	genus.LachnospiraceaeNK4A136group.id.11319	22.5936	0.00130943
rs28540839	C	A	0.0508285	0.0110591	9.34319e-06	16764	genus.LachnospiraceaeNK4A136group.id.11319	21.1214	0.00125849
rs2880566	C	T	0.0599578	0.0134693	5.61428e-06	17232	genus.LachnospiraceaeNK4A136group.id.11319	19.8132	0.0011486
rs4955932	C	T	-0.0492283	0.0109388	7.05426e-06	17236	genus.LachnospiraceaeNK4A136group.id.11319	20.2508	0.00117367
rs59805249	C	T	0.0936162	0.0207982	9.45385e-06	15195	genus.LachnospiraceaeNK4A136group.id.11319	20.2578	0.00133159
rs68104925	C	T	-0.0549104	0.0115385	2.36779e-06	17227	genus.LachnospiraceaeNK4A136group.id.11319	22.6443	0.00131289
rs7073658	G	T	-0.0499621	0.0109693	5.2691e-06	17236	genus.LachnospiraceaeNK4A136group.id.11319	20.7432	0.00120217
rs73044693	G	A	-0.10758	0.0229884	3.57256e-06	12773	genus.LachnospiraceaeNK4A136group.id.11319	21.8965	0.00171162
rs7616165	T	G	-0.230542	0.0483465	2.77391e-06	4094	genus.LachnospiraceaeNK4A136group.id.11319	22.7279	0.00552354
rs76193507	G	A	-0.22973	0.0499776	2.9309e-06	3578	genus.LachnospiraceaeNK4A136group.id.11319	21.1175	0.00587068
rs7832116	G	A	-0.0714756	0.0151703	3.57084e-06	17219	genus.LachnospiraceaeNK4A136group.id.11319	22.1961	0.00128754
rs954878	G	A	-0.0520656	0.0109082	1.78203e-06	17227	genus.LachnospiraceaeNK4A136group.id.11319	22.7795	0.00132072
rs12131224	T	C	0.117095	0.02591	7.39863e-06	9676	genus.LachnospiraceaeUCG001.id.11321	20.42	0.00210637
rs2050911	A	G	0.0751466	0.0153934	1.10648e-06	10148	genus.LachnospiraceaeUCG001.id.11321	23.8266	0.00234287
rs2371284	C	T	-0.0761893	0.0170127	7.55967e-06	9961	genus.LachnospiraceaeUCG001.id.11321	20.0519	0.0020094
rs437876	C	T	0.0784637	0.0144768	7.1655e-08	10150	genus.LachnospiraceaeUCG001.id.11321	29.3703	0.00288584
rs4981345	C	T	-0.0681973	0.0149831	6.08596e-06	9961	genus.LachnospiraceaeUCG001.id.11321	20.7129	0.0020755
rs573933	C	T	-0.107898	0.0232346	3.10508e-06	10150	genus.LachnospiraceaeUCG001.id.11321	21.5612	0.00212017
rs62496417	G	T	-0.0748504	0.0165681	5.87504e-06	10150	genus.LachnospiraceaeUCG001.id.11321	20.4061	0.00200681
rs7341608	C	T	-0.0784757	0.0177648	9.48124e-06	9917	genus.LachnospiraceaeUCG001.id.11321	19.5103	0.00196389
rs74034332	A	G	0.168045	0.0382637	3.33351e-06	6004	genus.LachnospiraceaeUCG001.id.11321	19.2813	0.00320218
rs78848836	G	A	-0.118868	0.0259753	3.38171e-06	9506	genus.LachnospiraceaeUCG001.id.11321	20.9371	0.00219814
rs9403580	T	C	0.107801	0.0229777	3.46785e-06	10095	genus.LachnospiraceaeUCG001.id.11321	22.006	0.00217558
rs985416	T	C	0.0970258	0.0181807	1.45591e-07	9917	genus.LachnospiraceaeUCG001.id.11321	28.4752	0.0028637
rs10148250	A	G	0.0861928	0.0193381	8.67135e-06	5453	class.Melainabacteria.id.1589	19.859	0.00362995
rs10738747	A	G	0.0814624	0.0184409	9.95804e-06	5884	class.Melainabacteria.id.1589	19.5075	0.00330551
rs11150282	C	T	0.0989487	0.0196972	6.02892e-07	5873	class.Melainabacteria.id.1589	25.227	0.0042785
rs113884518	C	T	-0.205352	0.0454982	8.0567e-06	4442	class.Melainabacteria.id.1589	20.3617	0.00456503
rs28678345	C	T	0.214848	0.0470878	6.69088e-06	4323	class.Melainabacteria.id.1589	20.8088	0.00479265
rs367480	A	G	-0.083758	0.0185796	8.19925e-06	5887	class.Melainabacteria.id.1589	20.3157	0.00344025
rs4129395	A	G	0.0896187	0.0185106	1.48056e-06	5887	class.Melainabacteria.id.1589	23.432	0.00396586
rs789069	C	A	-0.103539	0.0234287	6.84635e-06	5879	class.Melainabacteria.id.1589	19.5239	0.00331109
rs79790072	C	T	0.226722	0.0487841	3.29009e-06	4107	class.Melainabacteria.id.1589	21.5883	0.00523152
rs9864379	C	T	-0.159735	0.0292553	5.3606e-08	5777	class.Melainabacteria.id.1589	29.8015	0.00513394
rs11128180	G	A	0.0648288	0.0140126	4.51737e-06	14466	genus.LachnospiraceaeUCG004.id.11324	21.4011	0.00147743
rs12072562	C	T	0.133104	0.0303566	7.0737e-06	9176	genus.LachnospiraceaeUCG004.id.11324	19.2212	0.0020908
rs12673420	A	G	0.0554351	0.0118375	2.98079e-06	14463	genus.LachnospiraceaeUCG004.id.11324	21.9274	0.00151402
rs12747809	A	G	-0.062197	0.0125685	8.64875e-07	14464	genus.LachnospiraceaeUCG004.id.11324	24.4858	0.00169025
rs12894272	G	A	0.0579792	0.0125229	4.33949e-06	14463	genus.LachnospiraceaeUCG004.id.11324	21.4326	0.0014799
rs233486	G	A	-0.0799088	0.017766	6.28457e-06	13710	genus.LachnospiraceaeUCG004.id.11324	20.2277	0.00147344
rs2444793	T	C	-0.0542433	0.0118188	4.77076e-06	14463	genus.LachnospiraceaeUCG004.id.11324	21.0615	0.00145432
rs2726805	G	A	0.0548397	0.0120844	6.30399e-06	14466	genus.LachnospiraceaeUCG004.id.11324	20.591	0.00142158
rs2882478	A	G	-0.0577091	0.0118338	1.20811e-06	14466	genus.LachnospiraceaeUCG004.id.11324	23.7781	0.00164125
rs35182105	G	A	-0.109724	0.024221	4.86508e-06	13170	genus.LachnospiraceaeUCG004.id.11324	20.519	0.00155582
rs62256516	A	G	0.0592366	0.0132222	9.84509e-06	14026	genus.LachnospiraceaeUCG004.id.11324	20.0683	0.00142895
rs6656451	T	C	-0.05436	0.011947	5.56781e-06	14458	genus.LachnospiraceaeUCG004.id.11324	20.7005	0.00142992
rs7629954	G	A	0.108441	0.023825	5.77222e-06	12568	genus.LachnospiraceaeUCG004.id.11324	20.7134	0.00164566
rs10741777	C	T	-0.0973842	0.0194791	7.68659e-07	7014	genus.LachnospiraceaeUCG008.id.11328	24.987	0.00355081
rs10751237	C	A	-0.082075	0.0174377	3.17052e-06	6930	genus.LachnospiraceaeUCG008.id.11328	22.1471	0.00318657
rs10793103	T	C	0.0974344	0.0181279	9.34937e-08	7014	genus.LachnospiraceaeUCG008.id.11328	28.8805	0.00410183
rs10801803	A	G	-0.117029	0.0243085	1.40029e-06	7017	genus.LachnospiraceaeUCG008.id.11328	23.1712	0.00329222
rs11236216	C	T	0.083842	0.0176709	2.34964e-06	6930	genus.LachnospiraceaeUCG008.id.11328	22.5052	0.00323792
rs13024781	C	T	-0.0798769	0.0168846	2.29166e-06	7016	genus.LachnospiraceaeUCG008.id.11328	22.3738	0.00317973
rs57091572	G	A	-0.110443	0.0235801	2.85822e-06	6950	genus.LachnospiraceaeUCG008.id.11328	21.9309	0.0031465
rs61944774	G	A	0.179838	0.0393797	6.34122e-06	6000	genus.LachnospiraceaeUCG008.id.11328	20.8484	0.00346385
rs62277846	T	C	0.102292	0.0212319	1.58892e-06	7016	genus.LachnospiraceaeUCG008.id.11328	23.2052	0.00329751
rs67078837	C	T	-0.0845848	0.0170693	7.68189e-07	7016	genus.LachnospiraceaeUCG008.id.11328	24.5489	0.00348777
rs75356640	A	G	0.136523	0.0303128	9.83206e-06	6423	genus.LachnospiraceaeUCG008.id.11328	20.2781	0.00314814
rs955844	C	A	0.112064	0.0228369	1.80994e-06	6863	genus.LachnospiraceaeUCG008.id.11328	24.0731	0.00349641
rs10414815	C	T	0.10453	0.0230253	4.23977e-06	11564	genus.LachnospiraceaeUCG010.id.11330	20.606	0.00177905
rs11192447	G	A	0.126592	0.024345	4.68957e-07	12695	genus.LachnospiraceaeUCG010.id.11330	27.0349	0.00212538
rs12346653	T	C	0.0657686	0.0139569	2.70321e-06	12816	genus.LachnospiraceaeUCG010.id.11330	22.2019	0.00172963
rs17730011	A	G	-0.0702357	0.015706	7.84597e-06	13226	genus.LachnospiraceaeUCG010.id.11330	19.9948	0.00150973
rs2833528	T	C	-0.0562148	0.0127763	9.9199e-06	13233	genus.LachnospiraceaeUCG010.id.11330	19.3564	0.00146082
rs336138	T	G	0.0779543	0.0171865	7.48417e-06	13236	genus.LachnospiraceaeUCG010.id.11330	20.5701	0.00155193
rs4576377	C	A	-0.0572001	0.0127043	7.63056e-06	13225	genus.LachnospiraceaeUCG010.id.11330	20.2687	0.00153049
rs72894957	A	G	0.222263	0.0486425	5.68428e-06	4316	genus.LachnospiraceaeUCG010.id.11330	20.869	0.00481421
rs74315802	T	G	0.0867262	0.0183477	3.19006e-06	12715	genus.LachnospiraceaeUCG010.id.11330	22.3393	0.00175412
rs9981767	C	A	0.0655062	0.0131994	9.96373e-07	12816	genus.LachnospiraceaeUCG010.id.11330	24.6256	0.00191809
rs12693845	T	C	-0.0805447	0.0177429	8.9632e-06	6958	genus.Lactobacillus.id.1837	20.6016	0.00295296
rs1530559	A	G	0.0804001	0.0178207	4.93109e-06	6655	genus.Lactobacillus.id.1837	20.3484	0.00304921
rs16861661	A	G	-0.183147	0.038148	1.2781e-06	5325	genus.Lactobacillus.id.1837	23.0405	0.00430983
rs62314653	A	C	0.187692	0.0394585	2.24383e-06	5944	genus.Lactobacillus.id.1837	22.6185	0.00379212
rs7399658	A	G	-0.107134	0.0221883	3.12099e-06	6613	genus.Lactobacillus.id.1837	23.3063	0.003513
rs768253	G	T	-0.079195	0.0171791	4.2477e-06	6958	genus.Lactobacillus.id.1837	21.2456	0.00304499
rs77478751	G	A	-0.219886	0.0475759	7.32705e-06	3669	genus.Lactobacillus.id.1837	21.3493	0.0057883
rs921925	C	A	0.0985077	0.0203229	9.71665e-07	6952	genus.Lactobacillus.id.1837	23.4879	0.00336817
rs10417872	G	T	0.118306	0.024522	1.28678e-06	4056	genus.Lactococcus.id.1851	23.2641	0.00570582
rs123059	C	T	-0.13671	0.0274694	1.26562e-06	3760	genus.Lactococcus.id.1851	24.7555	0.00654429
rs12621813	A	G	0.108423	0.0239978	6.60829e-06	4057	genus.Lactococcus.id.1851	20.4025	0.00500624
rs17168302	A	G	0.191857	0.0424761	6.28602e-06	4023	genus.Lactococcus.id.1851	20.3915	0.00504565
rs2293361	T	C	-0.199221	0.0430969	1.39593e-06	3787	genus.Lactococcus.id.1851	21.3574	0.00561099
rs4766997	T	C	0.114599	0.023839	2.06145e-06	4053	genus.Lactococcus.id.1851	23.0979	0.00566945
rs55910161	T	C	0.146426	0.0307367	2.36214e-06	3836	genus.Lactococcus.id.1851	22.6827	0.00588141
rs6674304	T	C	0.200758	0.0442121	6.17759e-06	3869	genus.Lactococcus.id.1851	20.608	0.00530096
rs7992246	C	T	0.104232	0.0230786	4.44724e-06	4057	genus.Lactococcus.id.1851	20.3877	0.00500264
rs11620597	C	T	0.119479	0.0271688	7.80178e-06	11031	genus.Marvinbryantia.id.2005	19.336	0.00175013
rs1187983	T	C	-0.0935456	0.0193174	2.02427e-06	11896	genus.Marvinbryantia.id.2005	23.4463	0.00196739
rs146541147	A	G	0.118845	0.0268423	6.86288e-06	10778	genus.Marvinbryantia.id.2005	19.5995	0.00181551
rs2724813	G	A	-0.0840769	0.0167551	6.28451e-07	11610	genus.Marvinbryantia.id.2005	25.1759	0.00216415
rs2842896	T	C	-0.0649396	0.0131146	7.25363e-07	11709	genus.Marvinbryantia.id.2005	24.515	0.00208967
rs2863363	G	A	0.0634861	0.0136323	3.11281e-06	11950	genus.Marvinbryantia.id.2005	21.6844	0.00181161
rs3125832	C	A	0.0679323	0.015012	5.02731e-06	11709	genus.Marvinbryantia.id.2005	20.4739	0.00174581
rs3991048	T	G	0.0591462	0.0132536	7.0865e-06	11939	genus.Marvinbryantia.id.2005	19.912	0.00166531
rs61884471	A	G	0.124426	0.0248431	1.01163e-06	11559	genus.Marvinbryantia.id.2005	25.0806	0.00216546
rs72948274	C	A	-0.126354	0.0272212	3.2591e-06	11561	genus.Marvinbryantia.id.2005	21.5421	0.0018602
rs8006832	T	G	-0.0952415	0.0216699	6.58083e-06	11412	genus.Marvinbryantia.id.2005	19.3136	0.00168983
rs10202904	G	T	-0.112811	0.0239106	3.08549e-06	3583	genus.Methanobrevibacter.id.123	22.2474	0.00617426
rs1334944	C	T	0.115197	0.0255492	7.6138e-06	3586	genus.Methanobrevibacter.id.123	20.318	0.00563712
rs4802933	G	A	-0.135628	0.0308139	9.73818e-06	3586	genus.Methanobrevibacter.id.123	19.3627	0.00537352
rs6776814	C	T	-0.188956	0.0419905	8.04905e-06	3283	genus.Methanobrevibacter.id.123	20.2374	0.00613025
rs76029318	C	T	0.222849	0.0454319	1.07552e-06	3387	genus.Methanobrevibacter.id.123	24.0459	0.00705357
rs894996	A	C	0.214213	0.0456045	3.81567e-06	3479	genus.Methanobrevibacter.id.123	22.0509	0.00630195
rs10093869	G	A	-0.0577795	0.0125389	3.67441e-06	14218	genus.Odoribacter.id.952	21.2308	0.00149121
rs10423795	T	C	0.0550695	0.0121164	6.57936e-06	14135	genus.Odoribacter.id.952	20.6544	0.0014593
rs28417404	G	A	-0.0726896	0.0161372	3.68032e-06	14698	genus.Odoribacter.id.952	20.2876	0.00137858
rs4793970	G	A	-0.0576329	0.0129154	6.02696e-06	14687	genus.Odoribacter.id.952	19.9098	0.00135395
rs6856150	A	G	0.0881922	0.0194146	6.0595e-06	14597	genus.Odoribacter.id.952	20.6321	0.00141164
rs74553962	G	T	0.121449	0.0264106	9.48684e-06	11803	genus.Odoribacter.id.952	21.1426	0.00178839
rs77779484	A	G	-0.133489	0.0268526	6.56256e-07	11935	genus.Odoribacter.id.952	24.7086	0.00206633
rs1035588	G	A	-0.108148	0.0236848	4.85501e-06	3739	genus.Olsenella.id.822	20.8386	0.00554536
rs17148768	A	G	0.140434	0.0295602	2.1984e-06	3648	genus.Olsenella.id.822	22.5576	0.00614891
rs2759329	A	G	-0.111131	0.0237218	3.43201e-06	3739	genus.Olsenella.id.822	21.9353	0.00583552
rs35225860	G	A	-0.223604	0.0482391	3.87041e-06	3630	genus.Olsenella.id.822	21.4743	0.00588422
rs61090148	G	A	-0.104783	0.0231343	6.43728e-06	3739	genus.Olsenella.id.822	20.5039	0.00545678
rs62112538	T	C	-0.19943	0.0407033	1.1882e-06	3630	genus.Olsenella.id.822	23.993	0.00656984
rs72691585	A	C	-0.249079	0.0520814	2.95294e-06	3078	genus.Olsenella.id.822	22.8573	0.00737606
rs7540303	T	C	0.108044	0.023638	5.32027e-06	3739	genus.Olsenella.id.822	20.8808	0.00555654
rs8066522	A	G	-0.106529	0.0240379	9.70095e-06	3739	genus.Olsenella.id.822	19.6295	0.00522528
rs9460691	A	C	0.119966	0.0268645	7.28354e-06	3739	genus.Olsenella.id.822	19.9308	0.00530508
rs11627628	C	T	0.143961	0.0290223	1.0092e-06	8486	genus.Oscillibacter.id.2063	24.5992	0.0028911
rs11990279	C	T	-0.0824934	0.0180457	4.94298e-06	8528	genus.Oscillibacter.id.2063	20.8923	0.00244444
rs12649930	G	T	0.121589	0.0259612	4.09379e-06	8794	genus.Oscillibacter.id.2063	21.93	0.00248811
rs133832	C	A	-0.0795527	0.0162411	1.14719e-06	8926	genus.Oscillibacter.id.2063	23.9874	0.00268076
rs16866406	G	A	0.0988765	0.0208795	3.07821e-06	8930	genus.Oscillibacter.id.2063	22.4206	0.00250498
rs16934185	G	A	-0.129568	0.028157	4.38031e-06	8492	genus.Oscillibacter.id.2063	21.1698	0.0024873
rs234108	G	A	0.0749553	0.0152632	9.16336e-07	8694	genus.Oscillibacter.id.2063	24.1109	0.00276624
rs36095275	T	C	-0.0752368	0.0156861	1.39627e-06	8694	genus.Oscillibacter.id.2063	23.0001	0.00263914
rs4506202	G	A	-0.0711323	0.0152261	3.20825e-06	8694	genus.Oscillibacter.id.2063	21.8201	0.00250408
rs61883564	G	A	-0.101351	0.0221016	3.38712e-06	8930	genus.Oscillibacter.id.2063	21.024	0.00234931
rs75453768	T	G	0.12212	0.0268629	5.34738e-06	8256	genus.Oscillibacter.id.2063	20.6615	0.00249696
rs761240	G	T	-0.17664	0.0388812	2.03841e-06	5185	genus.Oscillibacter.id.2063	20.6314	0.00396481
rs9393920	G	A	-0.0744662	0.0151081	9.92237e-07	8930	genus.Oscillibacter.id.2063	24.2885	0.00271311
rs10202904	G	T	-0.121754	0.0235357	3.0143e-07	3695	class.Methanobacteria.id.119	26.747	0.00719054
rs10424197	A	G	-0.111274	0.0247517	9.27887e-06	3698	class.Methanobacteria.id.119	20.1997	0.00543558
rs4257531	A	G	0.164498	0.0364959	7.44344e-06	3162	class.Methanobacteria.id.119	20.303	0.00638397
rs6508769	C	T	0.153519	0.0344519	8.22529e-06	3319	class.Methanobacteria.id.119	19.8444	0.00594705
rs6776814	C	T	-0.199566	0.0411825	1.63062e-06	3385	class.Methanobacteria.id.119	23.4688	0.00688948
rs73068003	T	G	-0.15814	0.0351803	8.44583e-06	3692	class.Methanobacteria.id.119	20.1953	0.0054432
rs73457410	G	A	0.21534	0.0436695	1.40855e-06	3498	class.Methanobacteria.id.119	24.3021	0.0069034
rs75208022	T	C	-0.227245	0.048763	5.92103e-06	3203	class.Methanobacteria.id.119	21.7038	0.00673465
rs894996	A	C	0.216999	0.0449076	1.87557e-06	3582	class.Methanobacteria.id.119	23.3364	0.00647634
rs12206468	A	G	-0.133016	0.0269733	1.04222e-06	9554	genus.Oscillospira.id.2064	24.3134	0.00253891
rs12925026	C	T	0.13559	0.030678	9.31021e-06	8200	genus.Oscillospira.id.2064	19.5297	0.0023766
rs1954532	C	T	-0.0826246	0.0175252	2.26773e-06	9841	genus.Oscillospira.id.2064	22.2232	0.00225359
rs2211563	A	C	0.0819177	0.0181079	9.12193e-06	10199	genus.Oscillospira.id.2064	20.4614	0.00200259
rs28889936	C	A	0.114051	0.0252838	3.36585e-06	9758	genus.Oscillospira.id.2064	20.3433	0.00208088
rs62422654	T	C	0.0898456	0.0198088	6.46754e-06	9769	genus.Oscillospira.id.2064	20.5678	0.00210142
rs72866977	C	A	-0.130569	0.0281674	5.62701e-06	9098	genus.Oscillospira.id.2064	21.4828	0.00235622
rs751183	C	T	-0.0774322	0.0172216	6.85127e-06	9841	genus.Oscillospira.id.2064	20.2121	0.00205007
rs8076323	G	A	0.0715392	0.0156539	5.61316e-06	10193	genus.Oscillospira.id.2064	20.8814	0.00204481
rs10464997	A	G	0.137691	0.0294804	3.29754e-06	4650	genus.Oxalobacter.id.2978	21.8051	0.00466939
rs11108500	G	A	-0.199099	0.0427327	3.74279e-06	4303	genus.Oxalobacter.id.2978	21.6979	0.00501952
rs111966731	C	T	0.213114	0.047162	7.29863e-06	3931	genus.Oxalobacter.id.2978	20.4089	0.00516759
rs12002250	C	A	0.217122	0.0466317	1.41504e-06	4297	genus.Oxalobacter.id.2978	21.6693	0.0050199
rs1569853	C	T	-0.138078	0.0296981	3.64501e-06	4492	genus.Oxalobacter.id.2978	21.607	0.0047892
rs36057338	T	G	0.207847	0.0421439	8.79803e-07	4244	genus.Oxalobacter.id.2978	24.3116	0.0056985
rs3862635	T	C	-0.172142	0.0394026	9.18685e-06	4469	genus.Oxalobacter.id.2978	19.0778	0.00425268
rs4428215	A	G	0.130293	0.0242237	7.51071e-08	4655	genus.Oxalobacter.id.2978	28.9183	0.00617658
rs6000536	T	C	-0.130992	0.0253804	2.06054e-07	4654	genus.Oxalobacter.id.2978	26.626	0.00569099
rs6993398	A	G	0.127217	0.0278855	7.12773e-06	4656	genus.Oxalobacter.id.2978	20.8041	0.00445026
rs736744	T	C	0.117882	0.0211262	2.57471e-08	4655	genus.Oxalobacter.id.2978	31.1218	0.0066441
rs115602804	A	G	0.10308	0.0222736	1.93059e-06	16394	genus.Parabacteroides.id.954	21.4149	0.00130472
rs4236095	A	G	0.0761961	0.0157042	1.93145e-06	16383	genus.Parabacteroides.id.954	23.5387	0.00143489
rs60884758	T	C	-0.0702667	0.0142249	5.70689e-07	17293	genus.Parabacteroides.id.954	24.3978	0.00140902
rs6657302	C	T	-0.10452	0.0225521	9.75699e-06	16552	genus.Parabacteroides.id.954	21.4768	0.00129601
rs7298818	T	C	0.0888832	0.0200902	8.53629e-06	16510	genus.Parabacteroides.id.954	19.5712	0.00118416
rs10842464	C	T	-0.0758215	0.0172568	6.59715e-06	7178	genus.Paraprevotella.id.962	19.2994	0.00268223
rs140997932	C	T	-0.162376	0.0354178	2.11119e-06	6187	genus.Paraprevotella.id.962	21.0115	0.00338567
rs145020347	G	A	-0.12465	0.0262323	4.03009e-06	6859	genus.Paraprevotella.id.962	22.5727	0.00328112
rs17109926	G	A	-0.0988335	0.0216172	6.75279e-06	7179	genus.Paraprevotella.id.962	20.8973	0.00290325
rs17785622	G	A	0.248065	0.0524304	1.92659e-06	3288	genus.Paraprevotella.id.962	22.3718	0.00676219
rs2081023	G	A	-0.122561	0.0236507	2.638e-07	7178	genus.Paraprevotella.id.962	26.8468	0.00372725
rs3008582	C	T	0.10572	0.0227246	4.35989e-06	7175	genus.Paraprevotella.id.962	21.6373	0.00300742
rs3801748	A	G	0.0779721	0.0171691	5.20177e-06	7179	genus.Paraprevotella.id.962	20.6187	0.00286465
rs4756632	T	G	-0.138905	0.0289897	3.81747e-06	7179	genus.Paraprevotella.id.962	22.9525	0.00318787
rs4767113	T	C	0.0882466	0.018382	2.14357e-06	6900	genus.Paraprevotella.id.962	23.0402	0.00332901
rs7240324	G	T	-0.10229	0.0226948	5.95902e-06	6900	genus.Paraprevotella.id.962	20.3091	0.00293556
rs9602779	C	A	-0.106692	0.0220263	6.92746e-07	7177	genus.Paraprevotella.id.962	23.4561	0.00325849
rs9900242	G	A	-0.0852967	0.0175212	1.14068e-06	6900	genus.Paraprevotella.id.962	23.6926	0.00342294
rs10899911	G	A	-0.0717102	0.0148151	1.15272e-06	11386	genus.Parasutterella.id.2892	23.4247	0.00205346
rs11715853	A	G	-0.0662952	0.0146114	6.22913e-06	11386	genus.Parasutterella.id.2892	20.5828	0.00180478
rs2090816	C	A	0.0840967	0.0177315	2.89715e-06	11385	genus.Parasutterella.id.2892	22.4901	0.00197187
rs35055552	C	T	0.109554	0.0235433	3.34853e-06	9970	genus.Parasutterella.id.2892	21.649	0.00216714
rs55877868	C	A	-0.104458	0.0228089	2.87068e-06	10588	genus.Parasutterella.id.2892	20.9696	0.00197696
rs62273907	G	A	0.229468	0.0502262	5.88384e-06	3691	genus.Parasutterella.id.2892	20.8617	0.0056233
rs6809952	A	G	-0.0684957	0.0150892	8.13349e-06	11077	genus.Parasutterella.id.2892	20.6024	0.00185681
rs6828768	T	C	0.0636852	0.0132645	1.78328e-06	11386	genus.Parasutterella.id.2892	23.0472	0.00202043
rs7303158	T	C	0.0646859	0.0134256	1.32776e-06	11386	genus.Parasutterella.id.2892	23.2101	0.00203468
rs7311004	C	T	-0.0617522	0.0136438	5.92054e-06	11384	genus.Parasutterella.id.2892	20.4812	0.00179621
rs7572229	A	G	0.066273	0.0132736	6.31698e-07	11383	genus.Parasutterella.id.2892	24.9242	0.00218519
rs78383039	C	T	-0.146315	0.0297119	1.57438e-06	9174	genus.Parasutterella.id.2892	24.2448	0.00263638
rs8039785	G	T	0.0618345	0.0133	3.62095e-06	11383	genus.Parasutterella.id.2892	21.6113	0.00189529
rs823424	A	G	-0.0713448	0.0156958	4.95295e-06	11386	genus.Parasutterella.id.2892	20.6576	0.00181133
rs10031059	C	T	-0.121167	0.0225844	1.23637e-07	5526	genus.Peptococcus.id.2037	28.7734	0.0051818
rs11001941	A	G	-0.195611	0.0392217	1.32858e-06	5607	genus.Peptococcus.id.2037	24.8645	0.00441654
rs12069354	T	C	0.16763	0.03795	9.28339e-06	5352	genus.Peptococcus.id.2037	19.5036	0.0036323
rs2054133	A	G	0.0895433	0.0188332	2.14166e-06	5657	genus.Peptococcus.id.2037	22.5978	0.00398017
rs36121075	G	A	-0.14067	0.030628	6.9872e-06	5301	genus.Peptococcus.id.2037	21.0864	0.00396355
rs413827	A	G	0.110229	0.0237523	3.30085e-06	5482	genus.Peptococcus.id.2037	21.529	0.00391328
rs5770862	C	T	0.162018	0.0356813	3.21957e-06	5431	genus.Peptococcus.id.2037	20.6103	0.00378197
rs6918730	A	G	0.135311	0.0289742	1.14732e-06	5656	genus.Peptococcus.id.2037	21.8015	0.00384114
rs7033353	G	T	0.090152	0.018995	2.21957e-06	5657	genus.Peptococcus.id.2037	22.5174	0.00396606
rs72850165	C	T	-0.134304	0.0300423	5.74152e-06	5627	genus.Peptococcus.id.2037	19.9782	0.00353911
rs74592222	A	G	0.137957	0.0302965	8.55342e-06	5329	genus.Peptococcus.id.2037	20.7272	0.00387588
rs76697713	A	C	0.146302	0.0322345	8.04892e-06	5481	genus.Peptococcus.id.2037	20.5922	0.00374432
rs77614201	C	T	-0.175864	0.0387523	5.68322e-06	5329	genus.Peptococcus.id.2037	20.5871	0.00384979
rs77681628	T	C	0.200307	0.0387328	2.68836e-07	4842	genus.Peptococcus.id.2037	26.7336	0.00549312
rs12618201	G	A	0.0641657	0.0138202	3.37696e-06	11113	genus.Phascolarctobacterium.id.2168	21.5526	0.001936
rs1264476	G	T	0.0767335	0.0166041	4.29567e-06	11104	genus.Phascolarctobacterium.id.2168	21.353	0.00191966
rs130483	G	A	0.0655056	0.0143596	6.79269e-06	11096	genus.Phascolarctobacterium.id.2168	20.8064	0.00187195
rs28525131	A	G	-0.118657	0.0269048	8.22677e-06	10457	genus.Phascolarctobacterium.id.2168	19.4466	0.00185658
rs56069061	A	G	-0.111306	0.0230694	1.87174e-06	11007	genus.Phascolarctobacterium.id.2168	23.2746	0.00211045
rs56157888	C	A	0.0954864	0.0193976	1.08506e-06	10031	genus.Phascolarctobacterium.id.2168	24.227	0.00240987
rs74540770	A	G	-0.121014	0.0258621	3.60275e-06	9403	genus.Phascolarctobacterium.id.2168	21.8905	0.00232312
rs75882962	C	T	0.0968661	0.0190575	3.18987e-07	10710	genus.Phascolarctobacterium.id.2168	25.8303	0.00240644
rs7982713	A	G	0.0726922	0.0163201	9.72164e-06	10710	genus.Phascolarctobacterium.id.2168	19.8358	0.001849
rs118038478	G	A	0.205676	0.0468917	7.85422e-06	3295	genus.Prevotella7.id.11182	19.2269	0.00580483
rs12124567	G	A	-0.121281	0.0275017	9.48982e-06	3283	genus.Prevotella7.id.11182	19.4358	0.00588887
rs12195431	C	T	0.196528	0.0442322	8.72818e-06	3489	genus.Prevotella7.id.11182	19.7298	0.00562626
rs2240542	T	C	0.12085	0.0261776	4.84146e-06	3489	genus.Prevotella7.id.11182	21.3002	0.00607137
rs2918132	T	C	-0.114648	0.0254916	6.42409e-06	3318	genus.Prevotella7.id.11182	20.2153	0.00605937
rs430270	C	A	0.139155	0.0297055	2.86846e-06	3318	genus.Prevotella7.id.11182	21.9312	0.0065703
rs57404562	A	C	0.155486	0.0316057	6.21576e-07	3487	genus.Prevotella7.id.11182	24.1883	0.00689285
rs79263163	C	A	-0.143982	0.031501	7.51048e-06	3489	genus.Prevotella7.id.11182	20.8795	0.00595216
rs9426434	C	T	-0.123657	0.0278514	9.71711e-06	3318	genus.Prevotella7.id.11182	19.7007	0.00590601
rs9608249	G	A	-0.158213	0.0336317	2.06687e-06	3482	genus.Prevotella7.id.11182	22.1176	0.00631551
rs9959718	A	G	0.133012	0.0275361	1.90058e-06	3489	genus.Prevotella7.id.11182	23.3199	0.00664324
rs111509883	C	T	0.171131	0.0347624	1.24389e-06	6960	genus.Prevotella9.id.11183	24.2276	0.0034699
rs11685699	T	C	-0.141357	0.0295665	2.02552e-06	8342	genus.Prevotella9.id.11183	22.8525	0.00273262
rs117271932	G	A	0.208089	0.0440393	2.81722e-06	4878	genus.Prevotella9.id.11183	22.3171	0.00455608
rs12648235	C	T	0.0785902	0.0177676	7.39079e-06	10271	genus.Prevotella9.id.11183	19.5613	0.00190126
rs1304512	A	G	0.0761593	0.0165885	5.29082e-06	9790	genus.Prevotella9.id.11183	21.0739	0.00214841
rs2104588	C	T	0.105558	0.023773	8.12987e-06	9268	genus.Prevotella9.id.11183	19.7117	0.0021228
rs2495052	G	A	0.0838978	0.0188523	8.97142e-06	9790	genus.Prevotella9.id.11183	19.8008	0.00201889
rs2683313	G	A	-0.0724576	0.0151603	1.68895e-06	10260	genus.Prevotella9.id.11183	22.8386	0.00222147
rs4968431	T	G	0.0640113	0.0144162	8.58441e-06	10271	genus.Prevotella9.id.11183	19.7118	0.00191586
rs7237249	T	C	-0.0823764	0.0182126	8.93303e-06	10271	genus.Prevotella9.id.11183	20.454	0.00198786
rs72815774	C	T	-0.176186	0.0393068	8.78291e-06	5728	genus.Prevotella9.id.11183	20.0842	0.00349529
rs746764	C	T	-0.0915772	0.0193245	2.03999e-06	9385	genus.Prevotella9.id.11183	22.4526	0.00238719
rs7976209	C	T	-0.0870786	0.0197951	7.28343e-06	10263	genus.Prevotella9.id.11183	19.3475	0.00188199
rs9428102	G	A	-0.0778845	0.0176068	4.61734e-06	10264	genus.Prevotella9.id.11183	19.5639	0.00190281
rs9613013	A	G	0.0917591	0.0202697	6.10415e-06	9790	genus.Prevotella9.id.11183	20.4888	0.00208888
rs11597218	C	T	0.113569	0.0251645	5.63193e-06	3320	genus.RikenellaceaeRC9gutgroup.id.11191	20.3555	0.00609747
rs12501673	G	A	0.116395	0.0262253	6.28983e-06	3334	genus.RikenellaceaeRC9gutgroup.id.11191	19.6865	0.00587361
rs17032291	C	T	-0.169579	0.0368251	6.61004e-06	3206	genus.RikenellaceaeRC9gutgroup.id.11191	21.1925	0.00657093
rs17582787	G	A	-0.157739	0.0339924	3.55377e-06	3320	genus.RikenellaceaeRC9gutgroup.id.11191	21.5206	0.00644421
rs2074881	C	T	-0.142236	0.032391	9.44772e-06	3315	genus.RikenellaceaeRC9gutgroup.id.11191	19.2712	0.0057832
rs2900503	T	G	-0.172329	0.0326671	1.55282e-07	3320	genus.RikenellaceaeRC9gutgroup.id.11191	27.8121	0.00831251
rs2998141	C	T	-0.136346	0.0293073	4.42373e-06	3330	genus.RikenellaceaeRC9gutgroup.id.11191	21.631	0.00645772
rs4270579	A	G	-0.118021	0.0271041	5.45647e-06	3331	genus.RikenellaceaeRC9gutgroup.id.11191	18.9491	0.00565992
rs4717843	T	G	-0.119376	0.0260548	4.7173e-06	3220	genus.RikenellaceaeRC9gutgroup.id.11191	20.9792	0.00647709
rs7712231	G	A	0.156284	0.0350462	7.97036e-06	3334	genus.RikenellaceaeRC9gutgroup.id.11191	19.874	0.00592923
rs80309088	A	G	0.17405	0.0383423	4.55642e-06	3170	genus.RikenellaceaeRC9gutgroup.id.11191	20.5929	0.0064583
rs9887954	A	G	-0.114849	0.0249013	4.80801e-06	3330	genus.RikenellaceaeRC9gutgroup.id.11191	21.2595	0.00634752
rs10108398	A	G	0.0769142	0.0153953	1.09e-06	10932	class.Mollicutes.id.3920	24.9551	0.00227797
rs11890098	G	A	0.074438	0.0153389	9.56571e-07	11392	class.Mollicutes.id.3920	23.5466	0.00206304
rs12566890	G	T	-0.101147	0.0230978	3.65095e-06	11371	class.Mollicutes.id.3920	19.1729	0.00168358
rs17214486	A	C	0.06099	0.0135623	6.60866e-06	11387	class.Mollicutes.id.3920	20.2198	0.00177285
rs2464826	C	A	0.0944239	0.0211806	8.39505e-06	10998	class.Mollicutes.id.3920	19.8705	0.0018038
rs28537087	A	G	0.0820873	0.0188312	8.07399e-06	11382	class.Mollicutes.id.3920	18.9986	0.00166669
rs3768491	G	A	-0.0681052	0.0149061	4.23352e-06	11002	class.Mollicutes.id.3920	20.8715	0.00189381
rs4885016	C	T	-0.0819606	0.0181628	7.26986e-06	11388	class.Mollicutes.id.3920	20.3596	0.00178493
rs6043847	C	T	-0.114937	0.0248606	4.55476e-06	11130	class.Mollicutes.id.3920	21.3707	0.00191677
rs72901605	C	T	-0.0841852	0.0178119	3.2579e-06	10526	class.Mollicutes.id.3920	22.3341	0.00211771
rs74603314	C	T	0.221639	0.0462918	1.55689e-06	4499	class.Mollicutes.id.3920	22.9136	0.00506947
rs78169027	G	A	-0.108283	0.0237289	5.8761e-06	10542	class.Mollicutes.id.3920	20.8201	0.00197144
rs10091895	C	T	-0.0649918	0.0145501	6.61596e-06	14188	genus.Romboutsia.id.11347	19.9491	0.00140428
rs10279978	G	A	-0.0622202	0.0127675	1.17009e-06	14143	genus.Romboutsia.id.11347	23.7458	0.0016764
rs11221428	C	T	-0.0726779	0.0158263	6.48646e-06	14187	genus.Romboutsia.id.11347	21.0855	0.00148426
rs16843578	T	C	-0.0875276	0.0196779	5.08123e-06	14186	genus.Romboutsia.id.11347	19.7821	0.00139274
rs28603357	C	T	-0.214911	0.0474739	8.52235e-06	3693	genus.Romboutsia.id.11347	20.482	0.00551854
rs34302036	G	A	0.0550261	0.0120835	5.87667e-06	14185	genus.Romboutsia.id.11347	20.7345	0.00145979
rs61841503	A	G	0.092888	0.0171454	3.99597e-08	13568	genus.Romboutsia.id.11347	29.3467	0.00215859
rs62504452	G	A	-0.0710048	0.0156654	4.65831e-06	14178	genus.Romboutsia.id.11347	20.5414	0.00144693
rs7109293	G	A	0.0919112	0.0205738	6.98354e-06	14141	genus.Romboutsia.id.11347	19.9547	0.00140933
rs75200530	G	T	-0.190644	0.0421065	5.06555e-06	5246	genus.Romboutsia.id.11347	20.492	0.00389249
rs75987356	A	G	-0.129578	0.0280454	6.70799e-06	10466	genus.Romboutsia.id.11347	21.3431	0.00203552
rs77702691	G	A	-0.094406	0.0208544	7.36973e-06	12487	genus.Romboutsia.id.11347	20.4895	0.00163844
rs9389266	G	T	0.0722815	0.0162353	9.38461e-06	14187	genus.Romboutsia.id.11347	19.8185	0.00139519
rs9567264	T	C	0.0580018	0.0127495	5.75689e-06	14180	genus.Romboutsia.id.11347	20.6937	0.00145743
rs12740451	C	T	0.0697527	0.0153607	7.34264e-06	17837	genus.Roseburia.id.2012	20.6181	0.00115471
rs16910295	C	T	-0.0980434	0.020957	2.91111e-06	16648	genus.Roseburia.id.2012	21.884	0.00131295
rs2160994	C	T	0.0550687	0.0112481	9.6985e-07	17444	genus.Roseburia.id.2012	23.9663	0.00137217
rs2943022	C	T	0.0493786	0.0106763	4.11408e-06	17854	genus.Roseburia.id.2012	21.3887	0.00119668
rs302266	C	T	-0.0777312	0.0172985	8.12587e-06	17056	genus.Roseburia.id.2012	20.1893	0.00118245
rs329182	C	T	0.0690327	0.0152884	5.90142e-06	17854	genus.Roseburia.id.2012	20.3862	0.00114065
rs55858165	C	A	0.179284	0.0404954	9.98975e-06	5447	genus.Roseburia.id.2012	19.5936	0.00358555
rs57466170	T	C	0.0741405	0.0171601	8.30102e-06	17333	genus.Roseburia.id.2012	18.6647	0.0010758
rs6445851	A	G	-0.0497336	0.0108158	3.52721e-06	17851	genus.Roseburia.id.2012	21.1413	0.00118305
rs6930661	T	C	-0.0961587	0.0204975	2.47942e-06	16945	genus.Roseburia.id.2012	22.0052	0.00129709
rs75326254	T	C	-0.104628	0.0230897	7.50204e-06	15893	genus.Roseburia.id.2012	20.5307	0.0012903
rs78753150	C	A	0.0968739	0.0214067	9.98312e-06	16303	genus.Roseburia.id.2012	20.4768	0.00125459
rs9300744	T	C	-0.0588452	0.0126228	4.75118e-06	17854	genus.Roseburia.id.2012	21.7301	0.00121576
rs10827477	G	A	-0.0547387	0.0115163	2.19177e-06	17391	genus.Ruminiclostridium5.id.11355	22.5896	0.00129739
rs113753996	C	T	0.0820689	0.0174463	3.98895e-06	16680	genus.Ruminiclostridium5.id.11355	22.1259	0.00132489
rs1223978	C	T	0.0484169	0.0108254	8.16186e-06	17381	genus.Ruminiclostridium5.id.11355	20.0011	0.00114956
rs1492620	C	T	-0.0830505	0.0180073	3.52577e-06	17397	genus.Ruminiclostridium5.id.11355	21.2685	0.00122119
rs2482038	A	C	0.0518991	0.0108777	1.70314e-06	17396	genus.Ruminiclostridium5.id.11355	22.7613	0.00130686
rs2791343	C	T	0.051717	0.0113369	5.53959e-06	17392	genus.Ruminiclostridium5.id.11355	20.808	0.00119512
rs2833828	A	G	0.0489617	0.0108702	6.81651e-06	17397	genus.Ruminiclostridium5.id.11355	20.2856	0.00116481
rs4955951	G	A	-0.0713749	0.0165826	9.95519e-06	17397	genus.Ruminiclostridium5.id.11355	18.524	0.00106377
rs6121460	A	G	0.0932955	0.0199206	2.64107e-06	17318	genus.Ruminiclostridium5.id.11355	21.9314	0.00126494
rs79968837	G	A	-0.0950311	0.0193507	1.14623e-06	16602	genus.Ruminiclostridium5.id.11355	24.1148	0.00145059
rs8053158	G	A	-0.0740543	0.0159151	5.89806e-06	17397	genus.Ruminiclostridium5.id.11355	21.6487	0.00124299
rs116969552	G	A	-0.166823	0.0376681	9.15949e-06	6824	genus.Ruminiclostridium6.id.11356	19.6081	0.00286601
rs11992182	C	A	0.0625299	0.0137876	4.64839e-06	13381	genus.Ruminiclostridium6.id.11356	20.5653	0.00153478
rs2548459	T	C	0.0554866	0.0122755	6.40206e-06	13377	genus.Ruminiclostridium6.id.11356	20.4285	0.00152503
rs35362464	A	C	0.0720077	0.0165387	8.99138e-06	13308	genus.Ruminiclostridium6.id.11356	18.9536	0.00142241
rs61060922	G	T	0.15913	0.0322283	1.08647e-06	8955	genus.Ruminiclostridium6.id.11356	24.3741	0.00271506
rs663262	C	T	-0.13498	0.0310715	3.39417e-06	7876	genus.Ruminiclostridium6.id.11356	18.8672	0.00239041
rs67479537	C	T	0.118994	0.026487	9.302e-06	11613	genus.Ruminiclostridium6.id.11356	20.1795	0.00173495
rs71414120	G	T	0.200894	0.0406434	1.07697e-06	5567	genus.Ruminiclostridium6.id.11356	24.423	0.0043695
rs72991535	G	T	0.135604	0.0295174	4.95367e-06	9642	genus.Ruminiclostridium6.id.11356	21.1007	0.00218409
rs73176030	C	T	0.058665	0.013208	7.28883e-06	13378	genus.Ruminiclostridium6.id.11356	19.7252	0.0014725
rs77193512	G	A	0.0736533	0.0153163	1.29587e-06	13380	genus.Ruminiclostridium6.id.11356	23.1211	0.00172531
rs792058	A	G	0.0554234	0.0125423	8.57953e-06	12933	genus.Ruminiclostridium6.id.11356	19.5238	0.00150757
rs79968172	A	G	0.11614	0.0243083	1.66054e-06	12802	genus.Ruminiclostridium6.id.11356	22.8235	0.00177991
rs9555756	C	A	-0.0804138	0.0176692	7.10127e-06	13369	genus.Ruminiclostridium6.id.11356	20.7092	0.00154688
rs2615052	G	T	0.0577608	0.0120578	1.74829e-06	16717	genus.Ruminiclostridium9.id.11357	22.9446	0.00137082
rs6082461	C	A	0.0586425	0.0131004	4.86594e-06	16650	genus.Ruminiclostridium9.id.11357	20.0357	0.00120204
rs7137760	T	C	0.050797	0.0112182	7.06911e-06	16722	genus.Ruminiclostridium9.id.11357	20.501	0.00122464
rs74303178	C	T	0.0532742	0.0119274	7.91566e-06	16706	genus.Ruminiclostridium9.id.11357	19.9477	0.00119276
rs78191726	C	T	0.0944998	0.0210206	7.58287e-06	16039	genus.Ruminiclostridium9.id.11357	20.2077	0.00125848
rs918449	G	A	-0.0950908	0.0197177	2.55994e-06	16725	genus.Ruminiclostridium9.id.11357	23.2548	0.00138866
rs9522712	C	T	0.0699728	0.0154939	4.65962e-06	16725	genus.Ruminiclostridium9.id.11357	20.3932	0.00121798
rs9809789	T	C	-0.0717454	0.0159673	8.71968e-06	16025	genus.Ruminiclostridium9.id.11357	20.1869	0.00125828
rs11241747	T	C	0.0533858	0.0120035	6.58971e-06	14822	genus.RuminococcaceaeNK4A214group.id.11358	19.7779	0.00133276
rs11586410	A	G	-0.0863422	0.0169937	3.66276e-07	14822	genus.RuminococcaceaeNK4A214group.id.11358	25.8114	0.00173864
rs11704699	T	G	-0.0899695	0.0184752	8.7111e-07	15206	genus.RuminococcaceaeNK4A214group.id.11358	23.7112	0.00155711
rs12642039	C	T	-0.0553003	0.0119397	3.43005e-06	15276	genus.RuminococcaceaeNK4A214group.id.11358	21.449	0.00140232
rs12731	G	A	-0.0527684	0.0115053	4.87237e-06	15288	genus.RuminococcaceaeNK4A214group.id.11358	21.0326	0.00137405
rs13087692	G	T	0.0574623	0.012594	8.69224e-06	15288	genus.RuminococcaceaeNK4A214group.id.11358	20.8154	0.00135988
rs136761	A	G	-0.0587521	0.0119155	8.15195e-07	14822	genus.RuminococcaceaeNK4A214group.id.11358	24.3089	0.00163759
rs147475196	G	A	-0.133769	0.0295196	4.72496e-06	9917	genus.RuminococcaceaeNK4A214group.id.11358	20.5305	0.00206637
rs35559912	C	T	-0.0925071	0.0203674	4.89023e-06	13976	genus.RuminococcaceaeNK4A214group.id.11358	20.6261	0.00147386
rs4814689	T	C	-0.1083	0.0230708	4.5519e-06	14009	genus.RuminococcaceaeNK4A214group.id.11358	22.0329	0.00157052
rs5994253	G	A	-0.0811302	0.0157621	2.35183e-07	15288	genus.RuminococcaceaeNK4A214group.id.11358	26.4899	0.00172996
rs62027366	C	T	0.0615389	0.0137612	6.58456e-06	14822	genus.RuminococcaceaeNK4A214group.id.11358	19.9954	0.0013474
rs6681678	T	C	-0.100174	0.024	9.04931e-06	13031	genus.RuminococcaceaeNK4A214group.id.11358	17.4189	0.00133515
rs7573569	C	T	0.107739	0.0233638	3.23139e-06	14822	genus.RuminococcaceaeNK4A214group.id.11358	21.2616	0.0014326
rs10916131	T	C	-0.069333	0.0146753	2.87497e-06	17097	genus.RuminococcaceaeUCG002.id.11360	22.3179	0.00130382
rs10927423	A	C	-0.0713617	0.0147712	8.49518e-07	17096	genus.RuminococcaceaeUCG002.id.11360	23.3371	0.00136336
rs10964441	A	G	-0.14906	0.034486	7.45116e-06	5346	genus.RuminococcaceaeUCG002.id.11360	18.6756	0.00348252
rs113147300	G	A	-0.075842	0.0164562	7.6914e-06	16370	genus.RuminococcaceaeUCG002.id.11360	21.2377	0.00129583
rs11607472	G	A	-0.0780229	0.0176325	7.18671e-06	16282	genus.RuminococcaceaeUCG002.id.11360	19.5778	0.00120112
rs116974815	A	C	-0.189731	0.0396566	2.02518e-06	5819	genus.RuminococcaceaeUCG002.id.11360	22.882	0.00391823
rs11750293	T	G	-0.0578304	0.0120512	1.76136e-06	17094	genus.RuminococcaceaeUCG002.id.11360	23.0249	0.00134531
rs12463378	G	A	-0.0522061	0.0112086	2.95523e-06	16994	genus.RuminococcaceaeUCG002.id.11360	21.6912	0.00127493
rs15256	T	C	0.0732376	0.016834	9.45659e-06	17095	genus.RuminococcaceaeUCG002.id.11360	18.9253	0.00110597
rs55793120	C	T	0.137396	0.027414	4.80674e-07	11669	genus.RuminococcaceaeUCG002.id.11360	25.1148	0.00214802
rs57079348	G	T	-0.076573	0.0172819	7.21822e-06	16372	genus.RuminococcaceaeUCG002.id.11360	19.6296	0.00119769
rs6542556	G	A	0.050974	0.011406	7.86123e-06	17094	genus.RuminococcaceaeUCG002.id.11360	19.97	0.00116702
rs6793778	T	C	-0.0558706	0.0125258	9.81289e-06	17094	genus.RuminococcaceaeUCG002.id.11360	19.8932	0.00116254
rs7120052	C	A	0.0624796	0.0135523	1.96895e-06	17097	genus.RuminococcaceaeUCG002.id.11360	21.252	0.00124162
rs7155595	A	C	0.0569929	0.0116986	1.14931e-06	17084	genus.RuminococcaceaeUCG002.id.11360	23.7312	0.00138733
rs7249614	G	A	-0.0492778	0.0110807	9.07376e-06	16651	genus.RuminococcaceaeUCG002.id.11360	19.7751	0.00118635
rs76847269	G	A	0.163508	0.0356151	5.1719e-06	7654	genus.RuminococcaceaeUCG002.id.11360	21.0716	0.00274617
rs77564310	C	A	-0.0713093	0.0140855	3.28614e-07	17000	genus.RuminococcaceaeUCG002.id.11360	25.6268	0.00150537
rs882348	G	A	-0.0799946	0.0178618	5.44852e-06	17097	genus.RuminococcaceaeUCG002.id.11360	20.0549	0.00117177
rs10490280	T	C	-0.0672094	0.0143309	4.15551e-06	14004	genus.RuminococcaceaeUCG003.id.11361	21.9912	0.00156811
rs11243416	C	T	-0.0925653	0.0191203	1.66882e-06	14004	genus.RuminococcaceaeUCG003.id.11361	23.4339	0.00167081
rs11613919	T	G	0.0727604	0.0155716	1.62509e-06	14309	genus.RuminococcaceaeUCG003.id.11361	21.8303	0.00152353
rs16959793	C	A	-0.062527	0.0131259	2.21709e-06	14412	genus.RuminococcaceaeUCG003.id.11361	22.6892	0.00157207
rs2523124	C	T	-0.0546625	0.0120823	5.7837e-06	14409	genus.RuminococcaceaeUCG003.id.11361	20.4652	0.00141849
rs3013089	A	G	-0.0551473	0.0120346	4.38133e-06	14408	genus.RuminococcaceaeUCG003.id.11361	20.9955	0.00145529
rs4452755	C	A	-0.0634463	0.0134741	3.29335e-06	14406	genus.RuminococcaceaeUCG003.id.11361	22.1694	0.00153675
rs4532474	A	G	0.0769231	0.017045	4.82127e-06	14412	genus.RuminococcaceaeUCG003.id.11361	20.3639	0.00141119
rs646327	A	G	0.0586696	0.0118369	7.8318e-07	14406	genus.RuminococcaceaeUCG003.id.11361	24.5633	0.00170241
rs6759615	G	A	0.102523	0.0200204	7.86224e-07	14410	genus.RuminococcaceaeUCG003.id.11361	26.2202	0.00181653
rs73341549	C	T	-0.169857	0.0318768	1.50953e-07	6744	genus.RuminococcaceaeUCG003.id.11361	28.3851	0.00419253
rs78720113	G	A	-0.115348	0.0249601	7.59261e-06	13078	genus.RuminococcaceaeUCG003.id.11361	21.3533	0.00163035
rs10976229	G	T	0.095976	0.0214554	7.04477e-06	9116	genus.RuminococcaceaeUCG004.id.11362	20.0059	0.00219026
rs11961899	A	G	-0.0707825	0.0161381	9.1802e-06	9501	genus.RuminococcaceaeUCG004.id.11362	19.2333	0.00202068
rs12125734	T	G	0.133972	0.0257417	2.09428e-07	8938	genus.RuminococcaceaeUCG004.id.11362	27.0804	0.00302133
rs2248146	C	T	0.0689452	0.0153649	8.20001e-06	9502	genus.RuminococcaceaeUCG004.id.11362	20.1306	0.00211452
rs3800155	A	G	-0.0793861	0.0177626	6.85174e-06	9406	genus.RuminococcaceaeUCG004.id.11362	19.9703	0.0021191
rs511258	A	G	-0.0757474	0.0162475	4.52052e-06	9500	genus.RuminococcaceaeUCG004.id.11362	21.7306	0.00228269
rs550351	C	A	0.078587	0.018003	9.43128e-06	9498	genus.RuminococcaceaeUCG004.id.11362	19.051	0.0020022
rs6769553	G	A	0.0849743	0.0157451	7.91068e-08	9501	genus.RuminococcaceaeUCG004.id.11362	29.1202	0.00305624
rs7569771	G	A	-0.075914	0.0170308	8.11964e-06	9502	genus.RuminococcaceaeUCG004.id.11362	19.8647	0.00208666
rs872501	A	G	0.116125	0.025946	5.80805e-06	8473	genus.RuminococcaceaeUCG004.id.11362	20.0265	0.00235855
rs9818949	T	G	0.0859927	0.0188671	5.38832e-06	9116	genus.RuminococcaceaeUCG004.id.11362	20.769	0.00227362
rs10873449	C	T	0.0654843	0.0143973	4.11169e-06	16098	genus.RuminococcaceaeUCG005.id.11363	20.685	0.00128345
rs10937802	A	G	0.0755811	0.0168226	8.17353e-06	15821	genus.RuminococcaceaeUCG005.id.11363	20.1829	0.00127424
rs10950694	C	T	0.0577628	0.011412	4.298e-07	15821	genus.RuminococcaceaeUCG005.id.11363	25.6164	0.00161672
rs114279581	G	A	-0.146604	0.0316034	3.21853e-06	8465	genus.RuminococcaceaeUCG005.id.11363	21.514	0.00253568
rs12288512	G	A	0.066635	0.0144356	3.10278e-06	15473	genus.RuminococcaceaeUCG005.id.11363	21.305	0.0013752
rs12458218	C	T	0.0677322	0.0144525	2.41027e-06	16099	genus.RuminococcaceaeUCG005.id.11363	21.9609	0.00136243
rs2893871	A	G	-0.073644	0.015548	3.53845e-06	16103	genus.RuminococcaceaeUCG005.id.11363	22.4322	0.00139128
rs34781347	A	G	0.188685	0.0386484	6.04728e-07	6061	genus.RuminococcaceaeUCG005.id.11363	23.8269	0.00391708
rs55793120	C	T	0.121548	0.0279546	7.37046e-06	11224	genus.RuminococcaceaeUCG005.id.11363	18.9021	0.00168154
rs72776570	A	C	0.087067	0.0197179	5.35716e-06	15376	genus.RuminococcaceaeUCG005.id.11363	19.4953	0.00126646
rs7449320	A	C	0.0599163	0.0130836	4.80776e-06	16095	genus.RuminococcaceaeUCG005.id.11363	20.9691	0.0013013
rs7555878	G	A	0.0586677	0.0125277	2.81022e-06	16100	genus.RuminococcaceaeUCG005.id.11363	21.928	0.00136031
rs7586445	A	G	0.0782349	0.0176458	8.8145e-06	15099	genus.RuminococcaceaeUCG005.id.11363	19.6545	0.00130019
rs898577	C	T	-0.123012	0.0286671	7.46313e-06	9991	genus.RuminococcaceaeUCG005.id.11363	18.4095	0.00183959
rs1135612	A	G	0.0529785	0.0119177	9.26307e-06	18164	class.Negativicutes.id.2164	19.7592	0.00108676
rs13086907	A	G	0.0625312	0.0131735	1.95488e-06	18163	class.Negativicutes.id.2164	22.5291	0.00123898
rs1643968	C	T	-0.0565284	0.0112298	4.14596e-07	18170	class.Negativicutes.id.2164	25.3362	0.00139261
rs1649999	G	A	0.0748989	0.0166458	7.5812e-06	18036	class.Negativicutes.id.2164	20.2439	0.00112128
rs2834062	G	A	0.0489057	0.0108842	8.4392e-06	18171	class.Negativicutes.id.2164	20.1874	0.00110986
rs4463806	C	T	-0.0543966	0.0129365	7.80662e-06	18160	class.Negativicutes.id.2164	17.6791	0.000972681
rs4722181	G	T	0.0501306	0.0105798	2.00112e-06	18163	class.Negativicutes.id.2164	22.4493	0.0012346
rs60274479	C	T	-0.0659623	0.0134137	1.1623e-06	17610	class.Negativicutes.id.2164	24.1794	0.00137132
rs61249479	C	A	0.0777075	0.0168628	2.95471e-06	18165	class.Negativicutes.id.2164	21.2333	0.00116768
rs71405394	A	G	-0.114178	0.02405	2.16631e-06	13861	class.Negativicutes.id.2164	22.5358	0.00162343
rs73232831	A	G	-0.151829	0.0314932	1.87452e-06	9382	class.Negativicutes.id.2164	23.2372	0.00247119
rs9423647	A	G	0.047817	0.0105282	6.06114e-06	18164	class.Negativicutes.id.2164	20.6257	0.00113436
rs113006825	C	T	-0.0928893	0.0208035	7.97701e-06	7165	genus.RuminococcaceaeUCG009.id.11366	19.9314	0.00277483
rs12508214	T	C	-0.0774649	0.0168937	4.75487e-06	7511	genus.RuminococcaceaeUCG009.id.11366	21.0206	0.00279157
rs138460696	G	A	0.139274	0.0315794	9.80841e-06	6865	genus.RuminococcaceaeUCG009.id.11366	19.4449	0.0028253
rs1550196	A	G	0.130842	0.0262478	1.13288e-06	7389	genus.RuminococcaceaeUCG009.id.11366	24.8421	0.00335168
rs2058609	G	A	0.0816464	0.017472	3.12485e-06	7510	genus.RuminococcaceaeUCG009.id.11366	21.8311	0.00289928
rs2192926	G	A	-0.089048	0.0192989	4.87746e-06	7511	genus.RuminococcaceaeUCG009.id.11366	21.2847	0.00282655
rs4079028	T	C	0.0915623	0.019936	3.28244e-06	7480	genus.RuminococcaceaeUCG009.id.11366	21.0882	0.0028121
rs4708333	G	T	-0.084033	0.0174757	1.56246e-06	7511	genus.RuminococcaceaeUCG009.id.11366	23.1161	0.003069
rs6952765	A	G	0.0732099	0.0166777	8.13062e-06	7511	genus.RuminococcaceaeUCG009.id.11366	19.2643	0.00255892
rs758191	G	T	0.17702	0.0375113	9.00992e-06	5829	genus.RuminococcaceaeUCG009.id.11366	22.2622	0.00380599
rs78410648	G	A	0.120989	0.0277317	9.67203e-06	7510	genus.RuminococcaceaeUCG009.id.11366	19.0293	0.00252813
rs9558661	C	T	-0.0897823	0.0200739	7.00847e-06	7480	genus.RuminococcaceaeUCG009.id.11366	19.9988	0.00266721
rs12597105	A	G	0.0670855	0.0144415	4.873e-06	12415	genus.RuminococcaceaeUCG010.id.11367	21.5756	0.00173513
rs2820282	C	A	-0.0592304	0.0125917	2.85385e-06	12865	genus.RuminococcaceaeUCG010.id.11367	22.1235	0.00171698
rs682403	G	A	-0.0588161	0.0124671	2.36537e-06	12864	genus.RuminococcaceaeUCG010.id.11367	22.2531	0.00172716
rs6958419	T	C	-0.0585718	0.0124994	2.84162e-06	12870	genus.RuminococcaceaeUCG010.id.11367	21.955	0.00170326
rs73218807	A	G	-0.166211	0.0367938	6.43033e-06	6714	genus.RuminococcaceaeUCG010.id.11367	20.4004	0.00303018
rs7441445	T	C	-0.05695	0.0126502	6.80187e-06	12852	genus.RuminococcaceaeUCG010.id.11367	20.2639	0.00157447
rs10274562	T	C	0.110917	0.0244556	6.49607e-06	3632	genus.RuminococcaceaeUCG011.id.11368	20.5591	0.00563177
rs12636310	A	G	0.132725	0.0282037	2.81235e-06	3632	genus.RuminococcaceaeUCG011.id.11368	22.1339	0.00606054
rs12724320	T	C	-0.120881	0.0249229	1.51986e-06	3632	genus.RuminococcaceaeUCG011.id.11368	23.5113	0.00643526
rs1416041	C	A	-0.182339	0.0339898	7.04419e-08	3632	genus.RuminococcaceaeUCG011.id.11368	28.7623	0.00786121
rs2729556	T	C	-0.109097	0.0233699	3.18679e-06	3632	genus.RuminococcaceaeUCG011.id.11368	21.7808	0.00596442
rs4490371	C	T	-0.111816	0.0248963	7.74624e-06	3610	genus.RuminococcaceaeUCG011.id.11368	20.1605	0.00555667
rs79113084	T	C	-0.152166	0.0317519	2.06123e-06	3610	genus.RuminococcaceaeUCG011.id.11368	22.9536	0.00632166
rs9729514	G	A	0.184934	0.0394616	2.36769e-06	3632	genus.RuminococcaceaeUCG011.id.11368	21.9504	0.00601059
rs11581881	T	C	0.0661211	0.0144736	4.72582e-06	15730	genus.RuminococcaceaeUCG013.id.11370	20.8674	0.00132501
rs12189346	A	G	0.0684961	0.014558	1.67955e-06	16470	genus.RuminococcaceaeUCG013.id.11370	22.1347	0.0013423
rs12336782	C	T	-0.0856047	0.0189311	8.60305e-06	16772	genus.RuminococcaceaeUCG013.id.11370	20.4452	0.00121767
rs12485353	A	G	-0.0607903	0.0130847	4.19379e-06	16771	genus.RuminococcaceaeUCG013.id.11370	21.5819	0.00128536
rs12781711	T	C	-0.0656129	0.0117477	2.55301e-08	16772	genus.RuminococcaceaeUCG013.id.11370	31.1906	0.00185645
rs16918863	C	A	0.111491	0.0240157	4.15503e-06	12643	genus.RuminococcaceaeUCG013.id.11370	21.5488	0.00170177
rs2730183	A	G	-0.0488692	0.0109907	8.43787e-06	16772	genus.RuminococcaceaeUCG013.id.11370	19.7681	0.00117739
rs4385846	T	G	0.0598404	0.0131807	6.46209e-06	16772	genus.RuminococcaceaeUCG013.id.11370	20.6092	0.00122743
rs75088940	C	T	-0.0942968	0.0200713	2.55399e-06	15638	genus.RuminococcaceaeUCG013.id.11370	22.0694	0.00140946
rs76973485	T	G	0.194976	0.0418213	3.3498e-06	5299	genus.RuminococcaceaeUCG013.id.11370	21.7271	0.00408501
rs9313055	C	T	0.105087	0.023446	9.54713e-06	15764	genus.RuminococcaceaeUCG013.id.11370	20.0866	0.00127275
rs10495392	T	C	-0.082486	0.0187194	9.96329e-06	13902	genus.RuminococcaceaeUCG014.id.11371	19.4139	0.00139473
rs10791168	G	A	-0.0664624	0.0150069	9.76182e-06	14403	genus.RuminococcaceaeUCG014.id.11371	19.6115	0.00135996
rs10941294	T	C	-0.122057	0.0260017	2.397e-06	12615	genus.RuminococcaceaeUCG014.id.11371	22.0322	0.00174374
rs115777838	C	T	-0.18835	0.0386643	4.62331e-07	5674	genus.RuminococcaceaeUCG014.id.11371	23.7222	0.00416492
rs12638134	G	T	0.0582548	0.0119657	1.21144e-06	14403	genus.RuminococcaceaeUCG014.id.11371	23.6987	0.00164293
rs34402072	T	C	-0.0688023	0.0156083	9.80426e-06	13863	genus.RuminococcaceaeUCG014.id.11371	19.4282	0.00139968
rs56105232	A	G	0.139276	0.0299132	2.9128e-06	9190	genus.RuminococcaceaeUCG014.id.11371	21.6736	0.00235335
rs72809222	C	T	0.0671775	0.0139838	2.41191e-06	13922	genus.RuminococcaceaeUCG014.id.11371	23.0747	0.00165492
rs73186226	A	G	-0.0993852	0.0216819	6.71749e-06	13760	genus.RuminococcaceaeUCG014.id.11371	21.0081	0.00152465
rs853612	G	A	-0.0528257	0.0119367	9.75451e-06	14403	genus.RuminococcaceaeUCG014.id.11371	19.5823	0.00135794
rs995642	T	C	0.060048	0.0126417	1.90222e-06	14402	genus.RuminococcaceaeUCG014.id.11371	22.5593	0.00156417
rs10167839	G	A	0.0519509	0.0116306	8.09254e-06	16605	genus.Ruminococcus1.id.11373	19.9492	0.0012001
rs11783695	T	G	-0.0734114	0.0161398	4.72679e-06	16606	genus.Ruminococcus1.id.11373	20.6861	0.0012443
rs17781867	T	C	0.0999271	0.0211728	1.96335e-06	14349	genus.Ruminococcus1.id.11373	22.2715	0.00154994
rs3819978	T	C	-0.11504	0.0260137	8.74133e-06	12769	genus.Ruminococcus1.id.11373	19.5535	0.00152922
rs6105066	C	T	-0.0607052	0.013425	5.05914e-06	16049	genus.Ruminococcus1.id.11373	20.4442	0.0012724
rs6493760	T	C	0.0535262	0.0115885	3.38363e-06	16126	genus.Ruminococcus1.id.11373	21.3318	0.00132124
rs7117576	G	A	0.0829505	0.0170891	6.47979e-07	16606	genus.Ruminococcus1.id.11373	23.5584	0.00141683
rs7583465	T	C	0.0527654	0.0112619	2.55613e-06	16588	genus.Ruminococcus1.id.11373	21.9495	0.00132162
rs78572139	A	G	0.125038	0.0279411	5.23105e-06	11667	genus.Ruminococcus1.id.11373	20.0226	0.00171352
rs78613526	A	G	0.167497	0.0367639	5.11425e-06	7266	genus.Ruminococcus1.id.11373	20.7515	0.00284862
rs12406309	C	A	-0.063193	0.0142275	9.78953e-06	15339	genus.Ruminococcus2.id.11374	19.7252	0.00128447
rs12986628	T	C	0.0665937	0.0140168	2.14202e-06	14714	genus.Ruminococcus2.id.11374	22.5688	0.00153169
rs1819812	T	G	0.0842356	0.0184893	5.28435e-06	14868	genus.Ruminococcus2.id.11374	20.7535	0.00139409
rs2368224	G	T	0.199648	0.0438453	3.6293e-06	3026	genus.Ruminococcus2.id.11374	20.7202	0.00680529
rs2846589	T	G	0.0522093	0.0116382	7.58896e-06	14924	genus.Ruminococcus2.id.11374	20.1219	0.00134666
rs2997412	G	A	-0.0568439	0.0122325	4.22116e-06	15336	genus.Ruminococcus2.id.11374	21.5915	0.0014061
rs4400279	G	A	0.0546114	0.0120077	5.79929e-06	15333	genus.Ruminococcus2.id.11374	20.6817	0.0013472
rs4799823	T	C	0.0837001	0.0182263	5.40138e-06	14650	genus.Ruminococcus2.id.11374	21.0862	0.00143746
rs55707116	A	C	0.0865521	0.0189141	8.00593e-06	15336	genus.Ruminococcus2.id.11374	20.9377	0.00136358
rs58681734	G	A	0.0723875	0.0160787	4.18175e-06	15338	genus.Ruminococcus2.id.11374	20.266	0.00131972
rs61791565	C	T	-0.0523503	0.0117119	6.78933e-06	15319	genus.Ruminococcus2.id.11374	19.9769	0.00130253
rs75140805	G	T	0.0836825	0.0176445	3.95297e-06	14249	genus.Ruminococcus2.id.11374	22.49	0.00157609
rs7635831	A	G	0.0618344	0.0129031	1.98054e-06	14924	genus.Ruminococcus2.id.11374	22.9622	0.00153645
rs7693984	A	G	-0.102822	0.0235087	9.42134e-06	14154	genus.Ruminococcus2.id.11374	19.1273	0.00134974
rs78120384	G	A	-0.192815	0.0392045	3.31185e-07	6082	genus.Ruminococcus2.id.11374	24.1807	0.00396134
rs113379006	C	T	-0.162759	0.0357025	7.20777e-06	3154	genus.Sellimonas.id.14369	20.769	0.00654603
rs13417181	C	T	0.166509	0.0337521	7.61748e-07	3047	genus.Sellimonas.id.14369	24.3214	0.00792405
rs17657328	T	C	0.114571	0.0253618	8.25164e-06	3154	genus.Sellimonas.id.14369	20.3947	0.00642881
rs2016057	C	A	-0.125878	0.0256153	1.02698e-06	3154	genus.Sellimonas.id.14369	24.1336	0.00759841
rs2187447	C	A	0.243457	0.0527695	3.97806e-06	3028	genus.Sellimonas.id.14369	21.2712	0.0069804
rs2371572	C	A	0.127349	0.0250862	4.46357e-07	3154	genus.Sellimonas.id.14369	25.754	0.00810446
rs41816	G	A	0.132201	0.0291087	8.39372e-06	3154	genus.Sellimonas.id.14369	20.6134	0.00649729
rs553697	C	T	-0.153767	0.0339099	6.12773e-06	3047	genus.Sellimonas.id.14369	20.549	0.00670319
rs56203279	C	T	-0.124045	0.0269115	3.71999e-06	3154	genus.Sellimonas.id.14369	21.2328	0.00669122
rs10036909	T	C	0.185519	0.0400881	8.05438e-06	4996	genus.Senegalimassilia.id.11160	21.4079	0.00426843
rs11787826	A	C	0.081327	0.0171154	2.63466e-06	6923	genus.Senegalimassilia.id.11160	22.572	0.00325077
rs1990708	C	A	-0.109619	0.0247785	8.90578e-06	6923	genus.Senegalimassilia.id.11160	19.5659	0.00281906
rs2017373	T	C	0.0782258	0.0176841	9.50288e-06	6923	genus.Senegalimassilia.id.11160	19.5618	0.00281848
rs7225245	A	G	0.079173	0.0170421	4.18017e-06	6923	genus.Senegalimassilia.id.11160	21.5766	0.00310786
rs10409783	G	A	0.0950828	0.0211239	7.69592e-06	5941	genus.Slackia.id.825	20.2539	0.00339873
rs12440440	G	A	0.0901934	0.0190582	2.62872e-06	6063	genus.Slackia.id.825	22.3893	0.00368039
rs16894137	T	C	-0.122792	0.0263047	2.71183e-06	6063	genus.Slackia.id.825	21.7837	0.00358121
rs35156985	C	T	-0.155709	0.0348085	8.05947e-06	5965	genus.Slackia.id.825	20.0037	0.00334343
rs4492265	G	A	-0.0905757	0.0191658	2.40925e-06	6063	genus.Slackia.id.825	22.3267	0.00367014
rs8901	T	C	0.0934594	0.0186813	6.06998e-07	6063	genus.Slackia.id.825	25.0201	0.00411107
rs111862613	C	T	0.090699	0.0196746	3.73846e-06	11621	class.Verrucomicrobiae.id.4029	21.248	0.00182539
rs117107102	G	A	0.204683	0.0431573	2.91821e-06	4975	class.Verrucomicrobiae.id.4029	22.4844	0.00450094
rs11729256	C	T	0.0749798	0.0150177	6.7309e-07	11861	class.Verrucomicrobiae.id.4029	24.9235	0.00209725
rs12908520	A	G	0.0618926	0.0130946	2.17163e-06	11863	class.Verrucomicrobiae.id.4029	22.3366	0.00187966
rs2602429	T	C	0.0746844	0.0156194	2.58297e-06	11690	class.Verrucomicrobiae.id.4029	22.8589	0.00195194
rs3995795	T	C	0.0641275	0.0140995	5.18557e-06	11690	class.Verrucomicrobiae.id.4029	20.6828	0.00176645
rs4242783	A	G	0.0689292	0.0147693	2.63612e-06	11690	class.Verrucomicrobiae.id.4029	21.7777	0.00185979
rs4936098	G	A	0.0648843	0.0135928	1.12221e-06	11858	class.Verrucomicrobiae.id.4029	22.7817	0.00191785
rs61779207	A	G	-0.0758309	0.0167762	6.72285e-06	11591	class.Verrucomicrobiae.id.4029	20.4283	0.00175963
rs74542928	C	T	0.112164	0.0236422	1.63222e-06	11216	class.Verrucomicrobiae.id.4029	22.5036	0.00200272
rs9349825	G	A	-0.0704036	0.0147128	2.53687e-06	11858	class.Verrucomicrobiae.id.4029	22.8942	0.0019273
rs941682	A	G	-0.0631436	0.0143767	9.61003e-06	11809	class.Verrucomicrobiae.id.4029	19.287	0.00163086
rs10028567	T	C	-0.0921167	0.0191881	7.30343e-06	16311	genus.Streptococcus.id.1853	23.044	0.00141097
rs10448310	G	A	-0.0517935	0.0111324	3.30706e-06	16384	genus.Streptococcus.id.1853	21.6433	0.00131942
rs11110281	C	T	-0.137519	0.0227398	2.58314e-09	15120	genus.Streptococcus.id.1853	36.5673	0.00241296
rs11720390	A	G	0.107024	0.0228121	3.59482e-06	15220	genus.Streptococcus.id.1853	22.0076	0.00144407
rs11764382	G	A	-0.0695345	0.0143671	1.28631e-06	16387	genus.Streptococcus.id.1853	23.4211	0.00142738
rs17708276	G	A	-0.0793955	0.0170628	3.04096e-06	16278	genus.Streptococcus.id.1853	21.6491	0.00132836
rs1918540	A	G	0.059639	0.0128148	2.44067e-06	16373	genus.Streptococcus.id.1853	21.6563	0.0013211
rs2370083	T	G	-0.0816836	0.0185851	9.75245e-06	16277	genus.Streptococcus.id.1853	19.3146	0.00118536
rs57646748	A	G	-0.0907696	0.0200344	5.4754e-06	15939	genus.Streptococcus.id.1853	20.5245	0.00128619
rs6806351	C	T	-0.0633829	0.0136647	4.93869e-06	15973	genus.Streptococcus.id.1853	21.5123	0.00134515
rs71481756	G	T	0.0931048	0.0207949	6.51476e-06	14526	genus.Streptococcus.id.1853	20.0433	0.00137811
rs77558518	G	A	-0.103999	0.0229714	4.7086e-06	14949	genus.Streptococcus.id.1853	20.4941	0.00136924
rs7916711	G	A	0.102891	0.0217362	2.71702e-06	15294	genus.Streptococcus.id.1853	22.4042	0.00146295
rs8191642	A	G	-0.0604189	0.013671	8.09393e-06	16384	genus.Streptococcus.id.1853	19.5297	0.00119072
rs10065321	C	T	-0.0512828	0.0108105	2.10155e-06	17589	genus.Subdoligranulum.id.2070	22.5009	0.00127777
rs10497836	T	C	-0.0524065	0.0118697	8.37954e-06	17579	genus.Subdoligranulum.id.2070	19.4912	0.00110768
rs1667315	A	G	0.0485017	0.0107452	6.72143e-06	17586	genus.Subdoligranulum.id.2070	20.3721	0.00115722
rs2114677	T	C	-0.104176	0.0230829	2.71726e-06	15566	genus.Subdoligranulum.id.2070	20.3659	0.00130681
rs2171249	T	C	0.106744	0.0233213	4.50556e-06	14679	genus.Subdoligranulum.id.2070	20.947	0.00142516
rs35940633	A	G	-0.0511008	0.011001	4.21698e-06	17582	genus.Subdoligranulum.id.2070	21.5745	0.00122571
rs3761728	G	T	-0.0543458	0.0118866	3.86747e-06	17570	genus.Subdoligranulum.id.2070	20.901	0.0011883
rs4347804	G	A	0.166063	0.0357483	2.18405e-06	4312	genus.Subdoligranulum.id.2070	21.5692	0.00497953
rs6555306	C	T	-0.0740777	0.0155463	2.80664e-06	17591	genus.Subdoligranulum.id.2070	22.7024	0.00128905
rs75158211	C	T	-0.072343	0.015933	7.52162e-06	17165	genus.Subdoligranulum.id.2070	20.6132	0.00119958
rs76528319	T	G	-0.143279	0.0310662	7.41394e-06	8468	genus.Subdoligranulum.id.2070	21.2659	0.00250562
rs1145877	G	A	-0.073548	0.0162413	7.19949e-06	13251	genus.Sutterella.id.2896	20.5037	0.00154518
rs11591622	G	T	-0.0688382	0.0151375	6.49857e-06	12604	genus.Sutterella.id.2896	20.6767	0.00163806
rs13173038	G	A	-0.0718076	0.0151627	2.72984e-06	13245	genus.Sutterella.id.2896	22.4245	0.00169044
rs143438747	C	T	-0.145793	0.0306867	3.28021e-06	9368	genus.Sutterella.id.2896	22.5672	0.00240369
rs2050185	A	G	0.0575138	0.0128766	7.96955e-06	13243	genus.Sutterella.id.2896	19.9468	0.00150418
rs2321387	A	G	-0.0592876	0.0124509	1.86519e-06	13252	genus.Sutterella.id.2896	22.6704	0.00170805
rs2613606	T	C	-0.0556794	0.0124117	7.2023e-06	13249	genus.Sutterella.id.2896	20.1214	0.00151663
rs607327	T	C	0.0578334	0.0129053	6.6306e-06	13251	genus.Sutterella.id.2896	20.0797	0.00151327
rs62501473	A	G	0.0694233	0.0149416	5.51851e-06	12762	genus.Sutterella.id.2896	21.5846	0.00168873
rs7499539	G	A	0.0617478	0.0130998	2.35769e-06	13254	genus.Sutterella.id.2896	22.215	0.00167354
rs7638039	C	T	0.0645624	0.0143887	8.66397e-06	13236	genus.Sutterella.id.2896	20.1304	0.0015188
rs9350083	G	T	-0.0593069	0.0133929	8.22778e-06	13254	genus.Sutterella.id.2896	19.6062	0.0014773
rs1883097	T	C	0.226399	0.0454642	4.15789e-07	4417	genus.Terrisporobacter.id.11348	24.7864	0.00558278
rs2569953	C	A	-0.0775591	0.0174641	8.95009e-06	6637	genus.Terrisporobacter.id.11348	19.7171	0.00296287
rs2872237	A	C	-0.0814505	0.0175943	3.97135e-06	6632	genus.Terrisporobacter.id.11348	21.4246	0.00322105
rs58405430	T	G	0.134617	0.0301177	7.9371e-06	6176	genus.Terrisporobacter.id.11348	19.9717	0.00322438
rs7184125	C	T	0.091256	0.0205493	8.48103e-06	6232	genus.Terrisporobacter.id.11348	19.7146	0.00315448
rs11054680	C	T	-0.104751	0.0226997	2.30977e-06	8928	genus.Turicibacter.id.2162	21.2901	0.00237951
rs11666533	T	C	-0.111689	0.0248436	7.37109e-06	8256	genus.Turicibacter.id.2162	20.2063	0.00244208
rs149744580	G	A	0.169883	0.0315478	7.00965e-08	8459	genus.Turicibacter.id.2162	28.9905	0.00341628
rs2834977	C	T	-0.0959995	0.0208261	3.95588e-06	8946	genus.Turicibacter.id.2162	21.2435	0.00236953
rs2952020	A	G	-0.0759019	0.0165764	5.63308e-06	8949	genus.Turicibacter.id.2162	20.9618	0.00233741
rs3734633	A	G	-0.120957	0.02683	5.31914e-06	8626	genus.Turicibacter.id.2162	20.3197	0.00235064
rs4869133	A	G	0.131186	0.027197	2.55369e-06	8256	genus.Turicibacter.id.2162	23.2611	0.00281024
rs55756211	C	T	-0.115115	0.0240708	2.80533e-06	8941	genus.Turicibacter.id.2162	22.8659	0.00255147
rs7199484	A	G	-0.0731428	0.0160172	5.76664e-06	8948	genus.Turicibacter.id.2162	20.8485	0.00232507
rs10898797	T	C	0.12238	0.0274683	8.85446e-06	5387	genus.Tyzzerella3.id.11335	19.8426	0.00367127
rs112102233	G	A	-0.216348	0.0477575	6.17669e-06	3857	genus.Tyzzerella3.id.11335	20.5116	0.00529261
rs1232220	T	G	-0.143869	0.031828	7.90792e-06	5000	genus.Tyzzerella3.id.11335	20.4241	0.00406982
rs17706273	C	T	-0.140368	0.0274708	5.87816e-07	5395	genus.Tyzzerella3.id.11335	26.0997	0.00481624
rs191093	A	G	0.159008	0.0353306	6.76393e-06	4621	genus.Tyzzerella3.id.11335	20.2465	0.00436417
rs4904512	C	T	-0.117151	0.0250306	3.09269e-06	5396	genus.Tyzzerella3.id.11335	21.8972	0.00404314
rs55799124	G	A	-0.11435	0.0238604	1.3355e-06	5362	genus.Tyzzerella3.id.11335	22.9591	0.00426515
rs67476743	G	T	0.132164	0.022208	3.74049e-09	4948	genus.Tyzzerella3.id.11335	35.4022	0.00710688
rs6920448	T	C	-0.141081	0.0305446	4.15376e-06	5010	genus.Tyzzerella3.id.11335	21.3252	0.00424017
rs7019909	C	T	0.144156	0.0301626	1.7612e-06	5396	genus.Tyzzerella3.id.11335	22.833	0.00421519
rs7333521	C	T	-0.207191	0.0453121	4.87602e-06	4335	genus.Tyzzerella3.id.11335	20.8985	0.00479996
rs75091807	T	G	-0.184966	0.0383029	1.70674e-06	4621	genus.Tyzzerella3.id.11335	23.3095	0.0050211
rs7561370	C	T	0.131341	0.0286292	1.51605e-06	5396	genus.Tyzzerella3.id.11335	21.0388	0.00388525
rs1882878	G	A	-0.0768966	0.0163908	2.98089e-06	9282	genus.Veillonella.id.2198	22.0049	0.0023656
rs2013594	C	T	-0.0720698	0.0155153	3.42129e-06	9283	genus.Veillonella.id.2198	21.5721	0.00231894
rs55807413	G	A	0.107329	0.0237633	5.51435e-06	8610	genus.Veillonella.id.2198	20.3949	0.00236369
rs62376424	T	C	-0.0762216	0.0163499	3.65453e-06	8999	genus.Veillonella.id.2198	21.7284	0.00240926
rs6656807	G	A	0.0703062	0.0153954	5.49694e-06	8999	genus.Veillonella.id.2198	20.8502	0.0023121
rs742016	G	A	-0.0688571	0.0149769	4.65692e-06	9279	genus.Veillonella.id.2198	21.1329	0.00227281
rs11899949	A	G	0.130568	0.0276239	2.7671e-06	3258	genus.Victivallis.id.2256	22.3273	0.00681057
rs12512543	C	A	-0.178036	0.0374344	2.5413e-06	3239	genus.Victivallis.id.2256	22.605	0.0069349
rs173120	C	T	0.13381	0.0290127	7.65253e-06	3263	genus.Victivallis.id.2256	21.2585	0.00647679
rs1882775	G	A	-0.13827	0.031273	8.72833e-06	3258	genus.Victivallis.id.2256	19.5368	0.00596445
rs2546432	C	T	-0.110803	0.0249655	9.93269e-06	3266	genus.Victivallis.id.2256	19.686	0.0059951
rs342302	G	A	-0.152754	0.0351572	8.15946e-06	3265	genus.Victivallis.id.2256	18.8665	0.0057487
rs4764863	A	G	0.121561	0.0246058	8.2222e-07	3266	genus.Victivallis.id.2256	24.3918	0.00741755
rs4895919	C	T	-0.116918	0.0247515	2.75199e-06	3254	genus.Victivallis.id.2256	22.2991	0.00681034
rs56349194	G	A	-0.158501	0.0315231	6.25748e-07	3266	genus.Victivallis.id.2256	25.2663	0.00768144
rs7374366	A	G	-0.182274	0.0405039	7.22747e-06	3235	genus.Victivallis.id.2256	20.2389	0.00622116
rs911666	C	T	-0.118576	0.0263146	7.65252e-06	3267	genus.Victivallis.id.2256	20.2924	0.00617673
rs2889192	T	G	0.0884052	0.0194997	3.96723e-06	7711	order.Actinomycetales.id.420	20.5489	0.00265848
rs34583783	T	G	0.123688	0.0264254	5.53884e-06	7711	order.Actinomycetales.id.420	21.9027	0.00283314
rs35011108	G	A	0.241546	0.0503803	1.87658e-06	3630	order.Actinomycetales.id.420	22.9741	0.00629259
rs4073240	A	G	0.074973	0.0164672	5.67895e-06	7711	order.Actinomycetales.id.420	20.7233	0.00268099
rs10233278	C	T	-0.116319	0.0248527	3.50803e-06	3239	order.Bacillales.id.1674	21.8918	0.00671757
rs10410917	C	T	0.11471	0.0250025	5.57348e-06	3239	order.Bacillales.id.1674	21.0363	0.00645675
rs11034576	G	A	0.205765	0.0453311	8.85974e-06	3076	order.Bacillales.id.1674	20.5905	0.0066537
rs11207728	A	G	-0.14455	0.0316912	5.73457e-06	3239	order.Bacillales.id.1674	20.7918	0.00638219
rs11844714	G	A	-0.143245	0.0320272	5.06212e-06	3239	order.Bacillales.id.1674	19.992	0.00613816
rs1287018	A	G	0.141125	0.0319309	9.87091e-06	3207	order.Bacillales.id.1674	19.5216	0.0060541
rs4617108	G	A	0.248861	0.0525929	1.97506e-06	3018	order.Bacillales.id.1674	22.3754	0.00736427
rs74420793	G	A	-0.164413	0.0353763	3.07323e-06	3077	order.Bacillales.id.1674	21.5856	0.00697078
rs262812	C	T	-0.065675	0.0142257	3.24906e-06	12099	family.Acidaminococcaceae.id.2166	21.31	0.0017585
rs2933324	G	A	-0.0662557	0.0140257	2.23676e-06	12525	family.Acidaminococcaceae.id.2166	22.3116	0.00177848
rs6589457	G	A	0.165911	0.0349516	2.31508e-06	7386	family.Acidaminococcaceae.id.2166	22.5267	0.00304147
rs6923842	C	T	-0.0796106	0.0169192	2.21303e-06	11904	family.Acidaminococcaceae.id.2166	22.1364	0.00185644
rs74540770	A	G	-0.108969	0.0243533	7.08804e-06	10606	family.Acidaminococcaceae.id.2166	20.0175	0.00188418
rs78702810	C	T	-0.143755	0.0323244	9.16468e-06	7992	family.Acidaminococcaceae.id.2166	19.7733	0.00246864
rs11146701	G	A	0.0473596	0.010541	7.08228e-06	18220	order.Bacteroidales.id.913	20.1839	0.00110668
rs17343978	C	A	-0.0552057	0.0120278	8.35928e-06	18334	order.Bacteroidales.id.913	21.0645	0.00114773
rs2032750	C	T	-0.0508393	0.0106807	1.91509e-06	17853	order.Bacteroidales.id.913	22.6542	0.00126746
rs4146051	G	A	-0.107377	0.0245661	8.76426e-06	11372	order.Bacteroidales.id.913	19.1017	0.00167719
rs4916508	A	G	-0.0466729	0.0105312	8.47116e-06	18324	order.Bacteroidales.id.913	19.6392	0.00107074
rs55773148	A	G	-0.121514	0.0236759	3.89585e-07	11349	order.Bacteroidales.id.913	26.3366	0.00231565
rs62531359	G	T	0.0655728	0.0149891	9.08665e-06	18320	order.Bacteroidales.id.913	19.136	0.00104357
rs62575403	T	C	0.140055	0.0311128	7.06129e-06	9668	order.Bacteroidales.id.913	20.2595	0.00209157
rs72706335	C	T	-0.22241	0.0493458	7.65519e-06	3819	order.Bacteroidales.id.913	20.3039	0.00529119
rs73975615	A	G	-0.207018	0.0442633	1.21616e-06	3350	order.Bacteroidales.id.913	21.8609	0.00648718
rs7631304	A	G	-0.0645771	0.0132957	8.36781e-07	18334	order.Bacteroidales.id.913	23.5876	0.00128504
rs79585701	C	A	0.0646823	0.0149628	9.98589e-06	18334	order.Bacteroidales.id.913	18.6851	0.00101823
rs929878	T	C	-0.0548532	0.012153	4.73377e-06	18334	order.Bacteroidales.id.913	20.3701	0.00110994
rs10831953	A	G	0.0537537	0.0123746	9.94742e-06	14915	order.Bifidobacteriales.id.432	18.8668	0.00126352
rs11655079	C	T	-0.0586146	0.0129952	5.92468e-06	14912	order.Bifidobacteriales.id.432	20.3419	0.00136245
rs11745923	T	G	0.0579759	0.0121021	2.49154e-06	14914	order.Bifidobacteriales.id.432	22.9463	0.00153642
rs12446429	C	T	0.0810099	0.019073	8.52886e-06	14008	order.Bifidobacteriales.id.432	18.0374	0.00128618
rs12465599	G	A	0.0530218	0.0117672	7.13221e-06	14915	order.Bifidobacteriales.id.432	20.3005	0.00135941
rs13020688	A	G	0.0584045	0.0122081	1.57375e-06	14795	order.Bifidobacteriales.id.432	22.8841	0.00154457
rs1879087	T	C	0.105039	0.0239306	1.05214e-06	9168	order.Bifidobacteriales.id.432	19.2619	0.00209705
rs1961273	T	C	0.0688125	0.0131699	1.69731e-07	14915	order.Bifidobacteriales.id.432	27.2967	0.00182705
rs4957061	C	T	0.0569873	0.0116907	1.1517e-06	14795	order.Bifidobacteriales.id.432	23.7582	0.00160347
rs4988235	A	G	0.116024	0.0126552	1.29976e-19	14915	order.Bifidobacteriales.id.432	84.0431	0.00560398
rs540489	G	T	-0.0632518	0.013817	5.36811e-06	14688	order.Bifidobacteriales.id.432	20.9538	0.00142475
rs55888705	G	A	0.053673	0.0120586	8.66208e-06	14914	order.Bifidobacteriales.id.432	19.8088	0.00132662
rs638382	C	T	-0.0602866	0.0122474	5.56322e-07	14148	order.Bifidobacteriales.id.432	24.2266	0.00170969
rs6430601	G	T	0.0845099	0.016945	2.45988e-07	14913	order.Bifidobacteriales.id.432	24.8699	0.00166511
rs6899771	G	A	-0.0914312	0.0202604	7.27995e-06	14150	order.Bifidobacteriales.id.432	20.3626	0.00143719
rs7174549	T	C	0.0551726	0.0124655	6.8678e-06	14915	order.Bifidobacteriales.id.432	19.5872	0.00131171
rs7322849	C	T	0.110676	0.0200996	1.74032e-08	14915	order.Bifidobacteriales.id.432	30.3161	0.00202874
rs7570971	C	A	0.112508	0.0125178	2.5317e-19	14795	order.Bifidobacteriales.id.432	80.7699	0.00543036
rs7588568	C	A	-0.060716	0.0130605	3.73042e-06	14913	order.Bifidobacteriales.id.432	21.6086	0.00144708
rs857444	T	C	0.0553965	0.0120669	3.82492e-06	14914	order.Bifidobacteriales.id.432	21.0723	0.00141112
rs1511453	G	A	0.0910999	0.0199479	8.00097e-06	17032	order.Burkholderiales.id.2874	20.854	0.00122305
rs1928341	G	A	0.0507782	0.0110587	4.51508e-06	17096	order.Burkholderiales.id.2874	21.0812	0.00123174
rs2321387	A	G	-0.0508514	0.0109588	3.25787e-06	17095	order.Burkholderiales.id.2874	21.5294	0.00125796
rs2613606	T	C	-0.0499561	0.0109264	4.13357e-06	17092	order.Burkholderiales.id.2874	20.9013	0.00122152
rs4033856	T	C	0.0833446	0.0167489	5.66823e-07	15897	order.Burkholderiales.id.2874	24.7586	0.00155521
rs6087811	G	T	-0.101587	0.0198817	2.88374e-07	16135	order.Burkholderiales.id.2874	26.1044	0.00161546
rs62191117	G	A	0.0679995	0.0132471	2.79099e-07	16975	order.Burkholderiales.id.2874	26.3464	0.00154985
rs62395635	C	T	0.109911	0.0236375	2.90228e-06	15062	order.Burkholderiales.id.2874	21.6183	0.00143342
rs75242906	T	C	-0.120974	0.0281273	9.74519e-06	10766	order.Burkholderiales.id.2874	18.4948	0.00171527
rs7638039	C	T	0.0580987	0.012673	4.83593e-06	17078	order.Burkholderiales.id.2874	21.0146	0.00122914
rs10774377	G	A	0.0523003	0.0113859	3.80899e-06	18330	order.Clostridiales.id.1863	21.0972	0.00114977
rs112334273	A	G	0.0639383	0.0127404	4.07257e-07	18217	order.Clostridiales.id.1863	25.1829	0.00138063
rs13105690	C	T	-0.0527441	0.011818	9.36806e-06	18340	order.Clostridiales.id.1863	19.9164	0.00108489
rs13179700	C	T	0.0510953	0.0109569	3.52111e-06	18338	order.Clostridiales.id.1863	21.744	0.00118446
rs1842454	A	G	-0.0543676	0.012734	9.91744e-06	18340	order.Clostridiales.id.1863	18.2265	0.000992932
rs2273429	G	A	-0.0726191	0.0153105	4.16871e-06	18337	order.Clostridiales.id.1863	22.4944	0.00122535
rs290772	A	G	0.084254	0.0196297	9.99759e-06	17129	order.Clostridiales.id.1863	18.4205	0.00107437
rs6442336	T	C	-0.0547729	0.0124169	9.62568e-06	18333	order.Clostridiales.id.1863	19.456	0.00106025
rs6814436	C	T	0.0741858	0.0150814	9.06288e-07	18336	order.Clostridiales.id.1863	24.1942	0.0013179
rs6815608	C	T	0.104089	0.0210883	3.71989e-07	16731	order.Clostridiales.id.1863	24.3598	0.00145403
rs72738886	C	T	0.0865333	0.0190392	8.41577e-06	16934	order.Clostridiales.id.1863	20.6546	0.00121837
rs72915163	C	T	-0.0580246	0.0120558	1.39104e-06	18317	order.Clostridiales.id.1863	23.1626	0.00126308
rs72915163	C	T	-0.0580246	0.0120558	1.39104e-06	18317	order.Clostridiales.id.1863	23.1626	0.00126308
rs11250875	C	T	0.06075	0.0130939	4.82844e-06	17690	order.Coriobacteriales.id.810	21.5232	0.00121534
rs11656361	C	A	0.0773006	0.017553	8.02017e-06	16665	order.Coriobacteriales.id.810	19.3915	0.0011624
rs12974142	A	G	0.0789796	0.0177205	8.51232e-06	17413	order.Coriobacteriales.id.810	19.8623	0.00113949
rs13307134	T	C	0.0565686	0.0126265	7.79931e-06	17527	order.Coriobacteriales.id.810	20.0695	0.00114388
rs1397793	A	G	-0.0498855	0.0112446	9.77381e-06	17527	order.Coriobacteriales.id.810	19.6792	0.00112166
rs1816223	G	A	-0.0586265	0.0129006	4.84114e-06	17688	order.Coriobacteriales.id.810	20.65	0.00116623
rs240104	C	T	-0.0603429	0.0126849	1.51603e-06	17577	order.Coriobacteriales.id.810	22.6271	0.0012858
rs2442778	A	G	-0.116408	0.0258545	9.02703e-06	13472	order.Coriobacteriales.id.810	20.2689	0.00150249
rs3025411	G	A	0.0926543	0.0209468	8.26912e-06	15671	order.Coriobacteriales.id.810	19.5632	0.00124698
rs34739816	T	G	0.0965017	0.0207666	3.88358e-06	16593	order.Coriobacteriales.id.810	21.5917	0.00129972
rs45480394	G	T	-0.0504262	0.0113307	9.71448e-06	17413	order.Coriobacteriales.id.810	19.8039	0.00113614
rs4880783	T	G	0.056503	0.0125055	5.89507e-06	17691	order.Coriobacteriales.id.810	20.4121	0.00115261
rs67561917	G	A	-0.0714367	0.0154113	5.39129e-06	17333	order.Coriobacteriales.id.810	21.4838	0.00123808
rs719099	G	A	0.0778402	0.0155815	5.43317e-07	17687	order.Coriobacteriales.id.810	24.954	0.00140904
rs7540303	T	C	0.0483227	0.0109062	9.62148e-06	17691	order.Coriobacteriales.id.810	19.6295	0.00110847
rs7898585	C	T	0.0731501	0.0164186	5.24671e-06	17691	order.Coriobacteriales.id.810	19.8477	0.00112078
rs8010111	A	G	-0.103377	0.0229286	6.89624e-06	15996	order.Coriobacteriales.id.810	20.3253	0.00126919
rs11599763	C	T	-0.0554862	0.0117486	2.60698e-06	15144	order.Desulfovibrionales.id.3156	22.3017	0.00147067
rs17791387	G	A	-0.0727501	0.0154369	2.25294e-06	15047	order.Desulfovibrionales.id.3156	22.2068	0.00147385
rs186073	C	T	0.0529219	0.0118542	8.74432e-06	14841	order.Desulfovibrionales.id.3156	19.9283	0.00134117
rs2838334	A	G	0.0569024	0.0124223	4.16791e-06	15144	order.Desulfovibrionales.id.3156	20.9796	0.00138361
rs3935584	T	C	-0.0524466	0.0115749	7.1974e-06	15142	order.Desulfovibrionales.id.3156	20.5279	0.00135404
rs4506934	T	C	-0.0953383	0.0201367	2.42998e-06	15037	order.Desulfovibrionales.id.3156	22.413	0.00148851
rs6058181	T	C	0.0836765	0.0166098	2.5277e-07	15076	order.Desulfovibrionales.id.3156	25.3759	0.00168059
rs62020470	G	A	-0.0573633	0.0129462	7.50981e-06	15144	order.Desulfovibrionales.id.3156	19.6303	0.00129474
rs72647048	C	T	-0.0772459	0.0170876	9.00294e-06	15144	order.Desulfovibrionales.id.3156	20.4328	0.0013476
rs9928243	A	C	-0.0544713	0.0117811	3.96636e-06	15143	order.Desulfovibrionales.id.3156	21.3751	0.00140974
rs11026530	C	T	0.0822408	0.0186379	9.42684e-06	13485	order.Enterobacteriales.id.3468	19.4678	0.00144179
rs2374342	A	C	0.0582927	0.0126195	4.51618e-06	13577	order.Enterobacteriales.id.3468	21.3345	0.00156913
rs35673018	A	G	0.0899642	0.0202934	7.63109e-06	13326	order.Enterobacteriales.id.3468	19.65	0.00147261
rs504442	G	T	0.084159	0.0189479	5.17092e-06	13578	order.Enterobacteriales.id.3468	19.7249	0.00145082
rs62210023	G	A	0.0606754	0.0130125	3.13163e-06	13515	order.Enterobacteriales.id.3468	21.739	0.00160616
rs78143293	G	A	-0.0848521	0.0170415	1.19564e-06	13572	order.Enterobacteriales.id.3468	24.7882	0.00182336
rs79757635	A	C	0.0758597	0.0171286	9.31857e-06	13419	order.Enterobacteriales.id.3468	19.6117	0.00145957
rs1074800	G	A	0.0492438	0.010887	6.14583e-06	17789	order.Erysipelotrichales.id.2148	20.4567	0.00114877
rs10781552	T	C	-0.0552212	0.0116074	2.33114e-06	17789	order.Erysipelotrichales.id.2148	22.6304	0.00127068
rs17530232	G	A	0.10305	0.0224648	2.79123e-06	16622	order.Erysipelotrichales.id.2148	21.0397	0.00126433
rs1884466	T	C	-0.0475363	0.0106939	9.52701e-06	18205	order.Erysipelotrichales.id.2148	19.7576	0.00108423
rs2300774	A	G	0.0524152	0.0106784	8.95466e-07	18216	order.Erysipelotrichales.id.2148	24.0911	0.00132092
rs290833	G	T	-0.0497374	0.0111376	8.029e-06	17789	order.Erysipelotrichales.id.2148	19.9402	0.0011198
rs35161940	C	T	-0.0806041	0.0167641	1.8451e-06	18213	order.Erysipelotrichales.id.2148	23.1157	0.00126771
rs4078432	T	C	-0.0608929	0.0133764	4.23104e-06	17789	order.Erysipelotrichales.id.2148	20.7209	0.00116359
rs56970041	G	T	0.0724144	0.0164471	5.40344e-06	18217	order.Erysipelotrichales.id.2148	19.3832	0.001063
rs62504403	T	C	0.0681159	0.0127883	1.12265e-07	16981	order.Erysipelotrichales.id.2148	28.3673	0.00166794
rs7234058	C	T	-0.0945759	0.0194091	9.12341e-07	16874	order.Erysipelotrichales.id.2148	23.741	0.00140515
rs7826267	G	T	-0.0839071	0.0199131	9.28449e-06	17586	order.Erysipelotrichales.id.2148	17.753	0.00100859
rs8003149	T	C	0.0538798	0.0116888	4.08475e-06	18213	order.Erysipelotrichales.id.2148	21.2454	0.00116526
rs11150282	C	T	0.098235	0.0197127	7.36053e-07	5864	order.Gastranaerophilales.id.1591	24.8253	0.00421709
rs113884518	C	T	-0.20591	0.0455376	7.73987e-06	4434	order.Gastranaerophilales.id.1591	20.437	0.00459008
rs28678345	C	T	0.213083	0.0471377	8.05953e-06	4315	order.Gastranaerophilales.id.1591	20.4249	0.00471334
rs367480	A	G	-0.0841649	0.0185948	7.52418e-06	5878	order.Gastranaerophilales.id.1591	20.4801	0.00347327
rs4129395	A	G	0.0904264	0.0185253	1.21742e-06	5878	order.Gastranaerophilales.id.1591	23.8183	0.00403713
rs789069	C	A	-0.10413	0.0234459	6.50003e-06	5870	order.Gastranaerophilales.id.1591	19.7182	0.00334905
rs79790072	C	T	0.226103	0.0488017	3.5381e-06	4104	order.Gastranaerophilales.id.1591	21.4551	0.00520318
rs8028558	G	A	0.08346	0.0188504	9.78236e-06	5875	order.Gastranaerophilales.id.1591	19.596	0.00332553
rs9864379	C	T	-0.160521	0.0292752	4.65873e-08	5768	order.Gastranaerophilales.id.1591	30.0549	0.0051854
rs11110282	G	A	-0.10239	0.0217849	3.95665e-06	15956	order.Lactobacillales.id.1800	22.0875	0.00138254
rs11627423	A	C	0.0499263	0.0109744	5.08753e-06	17275	order.Lactobacillales.id.1800	20.6941	0.00119663
rs11730038	A	G	-0.0605384	0.0129052	5.09746e-06	17295	order.Lactobacillales.id.1800	22.0029	0.00127074
rs12797734	C	T	0.0571279	0.0127113	7.76523e-06	16820	order.Lactobacillales.id.1800	20.196	0.00119942
rs1595463	A	C	0.0479749	0.0108801	7.44354e-06	17276	order.Lactobacillales.id.1800	19.4406	0.00112416
rs2370083	T	G	-0.08054	0.0180992	8.33495e-06	17183	order.Lactobacillales.id.1800	19.7995	0.00115108
rs2952251	G	A	-0.0629317	0.0124177	3.36461e-07	17278	order.Lactobacillales.id.1800	25.6805	0.00148428
rs34989881	G	A	0.113479	0.0246452	4.09354e-06	12921	order.Lactobacillales.id.1800	21.1982	0.00163817
rs35344081	A	G	0.0642442	0.0127358	4.16066e-07	17292	order.Lactobacillales.id.1800	25.4427	0.00146936
rs4028634	C	T	0.0532915	0.01101	1.34806e-06	17295	order.Lactobacillales.id.1800	23.4257	0.0013528
rs57872228	T	C	-0.0688415	0.0146994	2.58252e-06	17293	order.Lactobacillales.id.1800	21.9306	0.00126672
rs74663707	T	C	0.0982594	0.0224613	8.39558e-06	15695	order.Lactobacillales.id.1800	19.1348	0.00121784
rs77558518	G	A	-0.106466	0.0223484	1.67435e-06	15758	order.Lactobacillales.id.1800	22.6921	0.00143815
rs78938557	C	T	0.10553	0.0233581	2.31087e-06	15152	order.Lactobacillales.id.1800	20.409	0.00134531
rs9581006	T	C	0.22583	0.0469228	1.76596e-06	4224	order.Lactobacillales.id.1800	23.152	0.00545374
rs2889192	T	G	0.0887537	0.0195009	3.64417e-06	7710	family.Actinomycetaceae.id.421	20.7087	0.00267945
rs34583783	T	G	0.123756	0.026427	5.47971e-06	7710	family.Actinomycetaceae.id.421	21.9242	0.00283627
rs35011108	G	A	0.241826	0.0503796	1.8267e-06	3630	family.Actinomycetaceae.id.421	23.0281	0.00630729
rs4073240	A	G	0.0747546	0.0164684	6.05333e-06	7710	family.Actinomycetaceae.id.421	20.5998	0.0026654
rs10202904	G	T	-0.121754	0.0235357	3.0143e-07	3695	order.Methanobacteriales.id.120	26.747	0.00719054
rs10424197	A	G	-0.111274	0.0247517	9.27887e-06	3698	order.Methanobacteriales.id.120	20.1997	0.00543558
rs4257531	A	G	0.164498	0.0364959	7.44344e-06	3162	order.Methanobacteriales.id.120	20.303	0.00638397
rs6508769	C	T	0.153519	0.0344519	8.22529e-06	3319	order.Methanobacteriales.id.120	19.8444	0.00594705
rs6776814	C	T	-0.199566	0.0411825	1.63062e-06	3385	order.Methanobacteriales.id.120	23.4688	0.00688948
rs73068003	T	G	-0.15814	0.0351803	8.44583e-06	3692	order.Methanobacteriales.id.120	20.1953	0.0054432
rs73457410	G	A	0.21534	0.0436695	1.40855e-06	3498	order.Methanobacteriales.id.120	24.3021	0.0069034
rs75208022	T	C	-0.227245	0.048763	5.92103e-06	3203	order.Methanobacteriales.id.120	21.7038	0.00673465
rs894996	A	C	0.216999	0.0449076	1.87557e-06	3582	order.Methanobacteriales.id.120	23.3364	0.00647634
rs114184530	C	T	-0.154545	0.0339992	7.87502e-06	7196	order.MollicutesRF9.id.11579	20.6562	0.00286309
rs11779863	A	G	-0.0772768	0.0172171	6.68845e-06	10353	order.MollicutesRF9.id.11579	20.1417	0.00194209
rs12566890	G	T	-0.103134	0.0241775	8.11201e-06	10339	order.MollicutesRF9.id.11579	18.1926	0.00175686
rs13100746	T	C	0.0638979	0.0142685	7.28846e-06	10359	order.MollicutesRF9.id.11579	20.0507	0.00193222
rs17235252	C	T	-0.122002	0.0255463	2.15879e-06	9531	order.MollicutesRF9.id.11579	22.8028	0.00238728
rs3932485	T	C	0.0626209	0.0141623	9.92857e-06	10359	order.MollicutesRF9.id.11579	19.5472	0.00188379
rs515984	C	T	-0.0875451	0.0190685	6.61366e-06	10359	order.MollicutesRF9.id.11579	21.0739	0.00203062
rs638542	A	G	-0.070592	0.0157049	5.17285e-06	9970	order.MollicutesRF9.id.11579	20.2001	0.00202239
rs74603314	C	T	0.230767	0.0489701	2.27641e-06	4033	order.MollicutesRF9.id.11579	22.1958	0.00547612
rs7706512	A	G	0.0657351	0.0138979	2.27207e-06	10359	order.MollicutesRF9.id.11579	22.3672	0.00215496
rs7801843	G	A	-0.0869495	0.0194509	9.46882e-06	10359	order.MollicutesRF9.id.11579	19.9788	0.0019253
rs7853673	A	G	-0.0624389	0.0139833	6.7325e-06	10359	order.MollicutesRF9.id.11579	19.9348	0.00192106
rs949341	A	G	0.0656602	0.0147216	7.73282e-06	10355	order.MollicutesRF9.id.11579	19.8888	0.00191738
rs11251024	A	G	0.104201	0.0206737	6.62801e-07	5107	order.NB1n.id.3953	25.3944	0.00494979
rs11606187	G	A	-0.154539	0.0326288	3.30586e-06	5102	order.NB1n.id.3953	22.4236	0.00437753
rs12358808	T	G	-0.119662	0.0255597	5.30782e-06	5107	order.NB1n.id.3953	21.9095	0.00427343
rs13385922	C	T	0.0929494	0.0201348	3.96829e-06	5106	order.NB1n.id.3953	21.3024	0.00415631
rs2172426	T	C	-0.10212	0.0198947	3.17425e-07	5099	order.NB1n.id.3953	26.3376	0.00514072
rs267959	G	A	0.0988612	0.0209676	2.61993e-06	5107	order.NB1n.id.3953	22.2221	0.00433415
rs4383094	C	T	0.149188	0.0320662	4.28134e-06	5091	order.NB1n.id.3953	21.6372	0.00423377
rs60775321	C	T	-0.0962425	0.0213842	7.1046e-06	5101	order.NB1n.id.3953	20.2479	0.00395524
rs72671304	C	T	0.172322	0.0370028	3.79578e-06	4887	order.NB1n.id.3953	21.6787	0.0044182
rs7911787	T	G	-0.223071	0.0470232	3.38824e-06	3879	order.NB1n.id.3953	22.4924	0.00576803
rs8126061	C	T	-0.159135	0.0351904	7.36334e-06	5089	order.NB1n.id.3953	20.4415	0.0040023
rs9542068	C	T	0.0990709	0.0218149	6.52339e-06	5107	order.NB1n.id.3953	20.6165	0.00402224
rs10965428	A	C	-0.119902	0.0258219	4.29151e-06	8873	order.Pasteurellales.id.3688	21.5565	0.00242411
rs111582866	A	G	-0.113957	0.0256403	7.06627e-06	8616	order.Pasteurellales.id.3688	19.7486	0.00228738
rs12050685	G	A	-0.0670948	0.015239	9.18513e-06	9411	order.Pasteurellales.id.3688	19.3809	0.00205559
rs16970009	G	A	0.187381	0.0429572	7.31531e-06	4703	order.Pasteurellales.id.3688	19.0194	0.00402952
rs4822728	C	T	0.0685479	0.0149032	4.71847e-06	9412	order.Pasteurellales.id.3688	21.1512	0.00224269
rs6972479	G	A	-0.0781862	0.0175366	7.74817e-06	8616	order.Pasteurellales.id.3688	19.8733	0.00230179
rs72756943	A	G	0.13988	0.0303029	3.35218e-06	8020	order.Pasteurellales.id.3688	21.3027	0.00264982
rs73139353	C	A	-0.222573	0.0484634	8.71314e-06	4047	order.Pasteurellales.id.3688	21.0815	0.00518471
rs76022354	T	C	0.24289	0.0500406	1.82858e-06	3692	order.Pasteurellales.id.3688	23.5471	0.00634087
rs78909003	C	T	-0.241159	0.0498372	2.04893e-06	3638	order.Pasteurellales.id.3688	23.4025	0.00639517
rs9382510	T	C	-0.0881865	0.0169965	2.476e-07	9410	order.Pasteurellales.id.3688	26.915	0.0028527
rs9895850	C	T	-0.176406	0.041017	9.08251e-06	4737	order.Pasteurellales.id.3688	18.4892	0.00388961
rs9938097	C	T	-0.0710386	0.0158024	8.22604e-06	9402	order.Pasteurellales.id.3688	20.2045	0.00214481
rs1035406	A	G	-0.114725	0.0247994	4.07163e-06	8585	order.Rhodospirillales.id.2667	21.396	0.00248664
rs11591293	T	G	0.0722755	0.0158186	4.68529e-06	8602	order.Rhodospirillales.id.2667	20.8711	0.002421
rs11630875	C	T	0.0945198	0.0202139	3.70379e-06	8595	order.Rhodospirillales.id.2667	21.8598	0.00253745
rs13336560	T	C	-0.0695313	0.0157065	9.74686e-06	8112	order.Rhodospirillales.id.2667	19.5927	0.00241005
rs1549633	C	A	0.0996735	0.0216667	3.88024e-06	8112	order.Rhodospirillales.id.2667	21.1577	0.00260205
rs3730086	G	A	0.0800354	0.0178737	7.98252e-06	8602	order.Rhodospirillales.id.2667	20.0462	0.00232554
rs3754624	T	C	0.094128	0.0198389	2.68367e-06	8598	order.Rhodospirillales.id.2667	22.5061	0.00261137
rs4278423	C	T	0.105215	0.0233778	3.9804e-06	8603	order.Rhodospirillales.id.2667	20.2511	0.00234897
rs55876211	T	C	-0.0865002	0.0195197	7.87313e-06	8596	order.Rhodospirillales.id.2667	19.6331	0.0022793
rs61933850	A	G	0.164663	0.0360285	6.99876e-06	6846	order.Rhodospirillales.id.2667	20.8819	0.00304184
rs7001029	T	C	0.120726	0.0260989	2.83071e-06	8063	order.Rhodospirillales.id.2667	21.3917	0.00264671
rs76784716	G	A	0.136039	0.0284399	1.31382e-06	8600	order.Rhodospirillales.id.2667	22.8755	0.0026535
rs77304857	A	C	-0.0997433	0.0222165	6.02031e-06	8602	order.Rhodospirillales.id.2667	20.1518	0.00233775
rs9813022	G	A	-0.0830795	0.0162642	3.07213e-07	8600	order.Rhodospirillales.id.2667	26.087	0.00302489
rs1135612	A	G	0.0529785	0.0119177	9.26307e-06	18164	order.Selenomonadales.id.2165	19.7592	0.00108676
rs13086907	A	G	0.0625312	0.0131735	1.95488e-06	18163	order.Selenomonadales.id.2165	22.5291	0.00123898
rs1643968	C	T	-0.0565284	0.0112298	4.14596e-07	18170	order.Selenomonadales.id.2165	25.3362	0.00139261
rs1649999	G	A	0.0748989	0.0166458	7.5812e-06	18036	order.Selenomonadales.id.2165	20.2439	0.00112128
rs2834062	G	A	0.0489057	0.0108842	8.4392e-06	18171	order.Selenomonadales.id.2165	20.1874	0.00110986
rs4463806	C	T	-0.0543966	0.0129365	7.80662e-06	18160	order.Selenomonadales.id.2165	17.6791	0.000972681
rs4722181	G	T	0.0501306	0.0105798	2.00112e-06	18163	order.Selenomonadales.id.2165	22.4493	0.0012346
rs60274479	C	T	-0.0659623	0.0134137	1.1623e-06	17610	order.Selenomonadales.id.2165	24.1794	0.00137132
rs61249479	C	A	0.0777075	0.0168628	2.95471e-06	18165	order.Selenomonadales.id.2165	21.2333	0.00116768
rs71405394	A	G	-0.114178	0.02405	2.16631e-06	13861	order.Selenomonadales.id.2165	22.5358	0.00162343
rs73232831	A	G	-0.151829	0.0314932	1.87452e-06	9382	order.Selenomonadales.id.2165	23.2372	0.00247119
rs9423647	A	G	0.047817	0.0105282	6.06114e-06	18164	order.Selenomonadales.id.2165	20.6257	0.00113436
rs111862613	C	T	0.090699	0.0196746	3.73846e-06	11621	order.Verrucomicrobiales.id.4030	21.248	0.00182539
rs117107102	G	A	0.204683	0.0431573	2.91821e-06	4975	order.Verrucomicrobiales.id.4030	22.4844	0.00450094
rs11729256	C	T	0.0749798	0.0150177	6.7309e-07	11861	order.Verrucomicrobiales.id.4030	24.9235	0.00209725
rs12908520	A	G	0.0618926	0.0130946	2.17163e-06	11863	order.Verrucomicrobiales.id.4030	22.3366	0.00187966
rs2602429	T	C	0.0746844	0.0156194	2.58297e-06	11690	order.Verrucomicrobiales.id.4030	22.8589	0.00195194
rs3995795	T	C	0.0641275	0.0140995	5.18557e-06	11690	order.Verrucomicrobiales.id.4030	20.6828	0.00176645
rs4242783	A	G	0.0689292	0.0147693	2.63612e-06	11690	order.Verrucomicrobiales.id.4030	21.7777	0.00185979
rs4936098	G	A	0.0648843	0.0135928	1.12221e-06	11858	order.Verrucomicrobiales.id.4030	22.7817	0.00191785
rs61779207	A	G	-0.0758309	0.0167762	6.72285e-06	11591	order.Verrucomicrobiales.id.4030	20.4283	0.00175963
rs74542928	C	T	0.112164	0.0236422	1.63222e-06	11216	order.Verrucomicrobiales.id.4030	22.5036	0.00200272
rs9349825	G	A	-0.0704036	0.0147128	2.53687e-06	11858	order.Verrucomicrobiales.id.4030	22.8942	0.0019273
rs941682	A	G	-0.0631436	0.0143767	9.61003e-06	11809	order.Verrucomicrobiales.id.4030	19.287	0.00163086
rs1002941	A	G	0.105025	0.0233484	8.14836e-06	4734	order.Victivallales.id.2254	20.2249	0.00425588
rs11770843	T	C	0.109431	0.0234879	1.90729e-06	4705	order.Victivallales.id.2254	21.6974	0.00459233
rs17114848	A	G	0.152377	0.0324332	4.05865e-06	4734	order.Victivallales.id.2254	22.0636	0.004641
rs2031282	G	A	0.122369	0.0270329	4.3826e-06	4734	order.Victivallales.id.2254	20.4819	0.00430972
rs2825714	G	A	-0.13741	0.0289246	1.72211e-06	4734	order.Victivallales.id.2254	22.559	0.00474471
rs62570196	T	C	-0.21635	0.0439866	1.07926e-06	3712	order.Victivallales.id.2254	24.1792	0.00647509
rs72640280	G	A	0.220207	0.0486196	5.18035e-06	3816	order.Victivallales.id.2254	20.5027	0.0053469
rs77599476	G	A	0.230292	0.0480168	1.86133e-06	3722	order.Victivallales.id.2254	22.9899	0.00614212
rs11766971	C	T	0.0476376	0.010646	9.39927e-06	17987	phylum.Actinobacteria.id.400	20.0205	0.00111194
rs12528285	T	C	0.0809469	0.0180784	5.68792e-06	17990	phylum.Actinobacteria.id.400	20.0462	0.00111318
rs13192624	C	T	-0.0522862	0.0117742	9.32576e-06	17985	phylum.Actinobacteria.id.400	19.7179	0.00109527
rs1397793	A	G	-0.0521387	0.0111587	3.73769e-06	17782	phylum.Actinobacteria.id.400	21.8294	0.00122624
rs1879087	T	C	0.101683	0.0216503	2.47727e-07	11920	phylum.Actinobacteria.id.400	22.0546	0.00184711
rs4429415	T	C	0.0581908	0.0111343	2.05146e-07	17990	phylum.Actinobacteria.id.400	27.3106	0.00151597
rs4988235	A	G	0.084524	0.0114729	1.12221e-13	17990	phylum.Actinobacteria.id.400	54.2703	0.00300795
rs55888705	G	A	0.0534221	0.0109975	1.31242e-06	17988	phylum.Actinobacteria.id.400	23.5941	0.00131009
rs638382	C	T	-0.0501706	0.0111272	5.02893e-06	17180	phylum.Actinobacteria.id.400	20.3272	0.00118193
rs6430601	G	T	0.0700828	0.0153019	2.37736e-06	17986	phylum.Actinobacteria.id.400	20.9741	0.0011649
rs6496870	C	T	0.0510777	0.0113809	4.61743e-06	17990	phylum.Actinobacteria.id.400	20.1402	0.00111839
rs6743026	C	T	0.0589446	0.0134622	9.8833e-06	17875	phylum.Actinobacteria.id.400	19.1692	0.00107138
rs74037001	A	G	-0.0819391	0.0165334	6.7124e-07	17179	phylum.Actinobacteria.id.400	24.5589	0.00142772
rs75211493	A	G	0.0840786	0.0184739	9.27186e-06	16605	phylum.Actinobacteria.id.400	20.7111	0.00124588
rs7570971	C	A	0.086653	0.0113623	1.41347e-14	17782	phylum.Actinobacteria.id.400	58.155	0.00326015
rs80124826	C	T	-0.124191	0.0278566	8.75422e-06	11999	phylum.Actinobacteria.id.400	19.8725	0.00165372
rs857444	T	C	0.0507315	0.0109885	3.80349e-06	17988	phylum.Actinobacteria.id.400	21.3125	0.00118355
rs9833771	C	T	0.0490077	0.0106564	4.0744e-06	17990	phylum.Actinobacteria.id.400	21.1474	0.00117426
rs17343978	C	A	-0.0556041	0.0120272	7.2247e-06	18335	phylum.Bacteroidetes.id.905	21.3715	0.00116438
rs2032750	C	T	-0.0510857	0.0106804	1.70835e-06	17854	phylum.Bacteroidetes.id.905	22.8756	0.00127976
rs62531359	G	T	0.0657788	0.0149886	8.42316e-06	18321	phylum.Bacteroidetes.id.905	19.2576	0.00105013
rs62575403	T	C	0.145424	0.0311079	2.95953e-06	9669	phylum.Bacteroidetes.id.905	21.8495	0.00225512
rs6586324	C	T	0.0477792	0.0105437	7.36878e-06	18332	phylum.Bacteroidetes.id.905	20.5327	0.00111891
rs72706335	C	T	-0.223193	0.0493382	7.13111e-06	3820	phylum.Bacteroidetes.id.905	20.4535	0.00532857
rs73512608	A	G	-0.123117	0.0236743	2.53891e-07	11350	phylum.Bacteroidetes.id.905	27.0399	0.00237713
rs73846128	G	A	-0.0664262	0.0133481	4.78296e-07	18335	phylum.Bacteroidetes.id.905	24.7622	0.00134887
rs73975615	A	G	-0.207163	0.0442629	1.20411e-06	3350	phylum.Bacteroidetes.id.905	21.892	0.00649634
rs929878	T	C	-0.0540001	0.0121526	6.5112e-06	18335	phylum.Bacteroidetes.id.905	19.7426	0.00107573
rs112135816	G	T	-0.0775052	0.0171554	5.27662e-06	15545	family.Alcaligenaceae.id.2875	20.4083	0.0013113
rs1153990	G	A	-0.058727	0.0128306	5.96787e-06	16808	family.Alcaligenaceae.id.2875	20.9475	0.00124488
rs147968	T	C	0.0489475	0.0110321	9.12701e-06	16810	family.Alcaligenaceae.id.2875	19.6831	0.00116969
rs2040996	C	T	-0.0490922	0.0110231	7.79918e-06	16801	family.Alcaligenaceae.id.2875	19.8318	0.00117915
rs28480294	C	T	-0.0516967	0.0115503	6.606e-06	16377	family.Alcaligenaceae.id.2875	20.0301	0.00122172
rs4033856	T	C	0.081834	0.0168931	1.02902e-06	15623	family.Alcaligenaceae.id.2875	23.4635	0.0014998
rs6087811	G	T	-0.0927044	0.0200457	3.36838e-06	15868	family.Alcaligenaceae.id.2875	21.3848	0.00134602
rs62191117	G	A	0.0684302	0.0133636	2.75943e-07	16688	family.Alcaligenaceae.id.2875	26.2178	0.00156878
rs62395635	C	T	0.110583	0.0238514	3.34696e-06	14802	family.Alcaligenaceae.id.2875	21.4926	0.00145009
rs6969323	C	A	-0.0593564	0.0129137	3.88581e-06	16810	family.Alcaligenaceae.id.2875	21.1244	0.00125523
rs74776516	G	T	-0.0944052	0.0213287	6.85049e-06	14502	family.Alcaligenaceae.id.2875	19.5887	0.00134912
rs7638039	C	T	0.0603335	0.0127779	2.70479e-06	16791	family.Alcaligenaceae.id.2875	22.2919	0.00132601
rs79846372	G	A	0.0882459	0.0198328	6.98601e-06	16186	family.Alcaligenaceae.id.2875	19.7956	0.00122166
rs9537886	C	A	-0.0570888	0.0110683	2.35108e-07	16807	family.Alcaligenaceae.id.2875	26.6007	0.0015804
rs12555298	A	G	0.0974327	0.0219351	8.08628e-06	7096	phylum.Cyanobacteria.id.1500	19.7245	0.00277274
rs2585223	C	T	0.111364	0.0247743	8.85734e-06	6911	phylum.Cyanobacteria.id.1500	20.2006	0.00291528
rs584122	T	C	-0.151774	0.0326827	4.22775e-06	6922	phylum.Cyanobacteria.id.1500	21.5592	0.00310581
rs61972390	C	T	0.107346	0.0242469	9.11371e-06	6486	phylum.Cyanobacteria.id.1500	19.594	0.0030128
rs7148504	T	G	0.0800404	0.0176621	6.62391e-06	7118	phylum.Cyanobacteria.id.1500	20.5311	0.0028769
rs76531781	C	T	-0.231868	0.0493393	2.87336e-06	3658	phylum.Cyanobacteria.id.1500	22.0728	0.00600119
rs789068	A	G	-0.111385	0.0212922	1.57171e-07	7110	phylum.Cyanobacteria.id.1500	27.3584	0.0038342
rs9864379	C	T	-0.138933	0.0268045	2.03334e-07	6922	phylum.Cyanobacteria.id.1500	26.8579	0.0038662
rs10202904	G	T	-0.115986	0.0230271	6.1888e-07	3861	phylum.Euryarchaeota.id.55	25.3575	0.0065281
rs11022995	A	G	-0.10373	0.0228889	7.73001e-06	3864	phylum.Euryarchaeota.id.55	20.5273	0.00528711
rs34928225	C	T	0.19977	0.0425421	4.33093e-06	3483	phylum.Euryarchaeota.id.55	22.038	0.0062911
rs45498998	A	G	-0.131882	0.029229	5.32453e-06	3850	phylum.Euryarchaeota.id.55	20.3479	0.00526011
rs6064552	C	T	-0.123612	0.0275749	9.3378e-06	3775	phylum.Euryarchaeota.id.55	20.0845	0.00529503
rs6508769	C	T	0.150529	0.0337091	8.12354e-06	3483	phylum.Euryarchaeota.id.55	19.9294	0.00569261
rs7015093	A	G	-0.118111	0.0264389	7.1987e-06	3855	phylum.Euryarchaeota.id.55	19.9466	0.00515023
rs76029318	C	T	0.214866	0.0438442	1.04622e-06	3660	phylum.Euryarchaeota.id.55	24.0036	0.00651915
rs7635189	A	G	0.119983	0.0259356	4.635e-06	3483	phylum.Euryarchaeota.id.55	21.3895	0.0061071
rs77658038	C	A	-0.160157	0.0340856	4.7542e-06	3810	phylum.Euryarchaeota.id.55	22.0658	0.00576121
rs894996	A	C	0.203577	0.0440033	5.11931e-06	3746	phylum.Euryarchaeota.id.55	21.3921	0.00568124
rs112334273	A	G	0.0627459	0.0127415	9.26452e-07	18217	phylum.Firmicutes.id.1672	24.2482	0.00132945
rs2273429	G	A	-0.0702112	0.0153063	9.26239e-06	18337	phylum.Firmicutes.id.1672	21.039	0.00114616
rs2332027	A	G	-0.0482656	0.0104823	4.04546e-06	18340	phylum.Firmicutes.id.1672	21.199	0.00115468
rs2547978	G	A	0.0465802	0.0105075	8.56845e-06	18338	phylum.Firmicutes.id.1672	19.6498	0.00107051
rs3792064	A	G	0.0897349	0.0182532	6.75498e-07	17812	phylum.Firmicutes.id.1672	24.1655	0.00135501
rs3852931	T	C	-0.0482086	0.0105	4.52594e-06	18260	phylum.Firmicutes.id.1672	21.0778	0.00115311
rs4750583	G	A	0.0616007	0.0137936	5.78565e-06	16934	phylum.Firmicutes.id.1672	19.9418	0.00117637
rs56199908	C	T	-0.186194	0.041051	8.66656e-06	5618	phylum.Firmicutes.id.1672	20.565	0.00364851
rs6814436	C	T	0.0680205	0.0150844	6.80463e-06	18336	phylum.Firmicutes.id.1672	20.3319	0.00110774
rs6815608	C	T	0.0935765	0.0210869	7.23859e-06	16731	phylum.Firmicutes.id.1672	19.6905	0.00117565
rs7247191	C	T	-0.0713033	0.0157424	4.73101e-06	18340	phylum.Firmicutes.id.1672	20.513	0.00111736
rs72738886	C	T	0.0864609	0.0190398	7.67884e-06	16934	phylum.Firmicutes.id.1672	20.6189	0.00121626
rs72771021	T	C	-0.141357	0.0308303	5.12438e-06	9068	phylum.Firmicutes.id.1672	21.0175	0.00231291
rs8085381	A	G	0.0647291	0.0146219	8.67253e-06	18339	phylum.Firmicutes.id.1672	19.5948	0.00106745
rs1002941	A	G	0.107661	0.0233382	4.3088e-06	4739	phylum.Lentisphaerae.id.2238	21.2714	0.0044704
rs11770843	T	C	0.111896	0.0234776	1.13813e-06	4709	phylum.Lentisphaerae.id.2238	22.7056	0.00480064
rs17114848	A	G	0.148972	0.0324162	6.76994e-06	4739	phylum.Lentisphaerae.id.2238	21.1107	0.00443677
rs2031282	G	A	0.120412	0.0270263	5.86463e-06	4739	phylum.Lentisphaerae.id.2238	19.8419	0.00417123
rs2825714	G	A	-0.138226	0.0289096	1.49772e-06	4739	phylum.Lentisphaerae.id.2238	22.8514	0.00480087
rs60995569	G	T	-0.16062	0.0336806	9.19393e-06	4737	phylum.Lentisphaerae.id.2238	22.733	0.00477812
rs62570196	T	C	-0.217203	0.0439621	9.64474e-07	3716	phylum.Lentisphaerae.id.2238	24.3973	0.00652613
rs72640280	G	A	0.220185	0.0485947	5.19196e-06	3820	phylum.Lentisphaerae.id.2238	20.5197	0.00534573
rs77599476	G	A	0.229981	0.0479918	1.90263e-06	3726	phylum.Lentisphaerae.id.2238	22.9519	0.00612548
rs10750258	C	A	-0.0491248	0.010824	8.71899e-06	18250	phylum.Proteobacteria.id.2375	20.5957	0.00112738
rs11126162	C	T	-0.0770689	0.0187079	9.25979e-06	18250	phylum.Proteobacteria.id.2375	16.9692	0.000929058
rs11715072	A	G	-0.0519289	0.0115246	6.90409e-06	18249	phylum.Proteobacteria.id.2375	20.3009	0.00111133
rs12150865	T	C	0.0511615	0.0106407	1.54085e-06	17769	phylum.Proteobacteria.id.2375	23.1151	0.00129932
rs12467198	T	C	0.0498267	0.011138	6.30669e-06	18238	phylum.Proteobacteria.id.2375	20.0108	0.00109612
rs2347697	T	G	0.0502281	0.0108968	4.26914e-06	18248	phylum.Proteobacteria.id.2375	21.2446	0.00116299
rs2532663	A	G	-0.125578	0.0258034	7.46812e-07	13013	phylum.Proteobacteria.id.2375	23.6814	0.0018168
rs3890996	G	T	-0.0474614	0.0105645	6.94663e-06	18120	phylum.Proteobacteria.id.2375	20.1808	0.00111262
rs4340090	T	C	-0.0668162	0.0153387	9.99003e-06	18250	phylum.Proteobacteria.id.2375	18.973	0.00103865
rs6707783	T	C	0.0849593	0.0187782	8.08593e-06	17324	phylum.Proteobacteria.id.2375	20.4674	0.00118019
rs72771021	T	C	0.141726	0.0309242	7.18097e-06	9009	phylum.Proteobacteria.id.2375	20.9993	0.00232602
rs922773	T	C	-0.0803778	0.0157851	3.67958e-07	18132	phylum.Proteobacteria.id.2375	25.9256	0.00142794
rs10108398	A	G	0.0769142	0.0153953	1.09e-06	10932	phylum.Tenericutes.id.3919	24.9551	0.00227797
rs11890098	G	A	0.074438	0.0153389	9.56571e-07	11392	phylum.Tenericutes.id.3919	23.5466	0.00206304
rs12566890	G	T	-0.101147	0.0230978	3.65095e-06	11371	phylum.Tenericutes.id.3919	19.1729	0.00168358
rs17214486	A	C	0.06099	0.0135623	6.60866e-06	11387	phylum.Tenericutes.id.3919	20.2198	0.00177285
rs2464826	C	A	0.0944239	0.0211806	8.39505e-06	10998	phylum.Tenericutes.id.3919	19.8705	0.0018038
rs28537087	A	G	0.0820873	0.0188312	8.07399e-06	11382	phylum.Tenericutes.id.3919	18.9986	0.00166669
rs3768491	G	A	-0.0681052	0.0149061	4.23352e-06	11002	phylum.Tenericutes.id.3919	20.8715	0.00189381
rs4885016	C	T	-0.0819606	0.0181628	7.26986e-06	11388	phylum.Tenericutes.id.3919	20.3596	0.00178493
rs6043847	C	T	-0.114937	0.0248606	4.55476e-06	11130	phylum.Tenericutes.id.3919	21.3707	0.00191677
rs72901605	C	T	-0.0841852	0.0178119	3.2579e-06	10526	phylum.Tenericutes.id.3919	22.3341	0.00211771
rs74603314	C	T	0.221639	0.0462918	1.55689e-06	4499	phylum.Tenericutes.id.3919	22.9136	0.00506947
rs78169027	G	A	-0.108283	0.0237289	5.8761e-06	10542	phylum.Tenericutes.id.3919	20.8201	0.00197144
rs11252894	C	A	0.0784055	0.0162769	1.10556e-06	12381	phylum.Verrucomicrobia.id.3982	23.1995	0.0018706
rs117107102	G	A	0.204283	0.0427565	2.67935e-06	5071	phylum.Verrucomicrobia.id.3982	22.8185	0.00448141
rs11729256	C	T	0.0696984	0.0146953	2.23402e-06	12377	phylum.Verrucomicrobia.id.3982	22.4914	0.00181419
rs12512971	C	A	0.171057	0.0398053	9.81381e-06	3919	phylum.Verrucomicrobia.id.3982	18.4577	0.00469009
rs12908520	A	G	0.0594916	0.012823	3.40448e-06	12380	phylum.Verrucomicrobia.id.3982	21.5209	0.00173562
rs2602429	T	C	0.0764148	0.0153487	8.7104e-07	12104	phylum.Verrucomicrobia.id.3982	24.7823	0.0020436
rs3995795	T	C	0.0610914	0.0138592	9.72209e-06	12104	phylum.Verrucomicrobia.id.3982	19.4273	0.00160273
rs45598138	A	C	-0.143901	0.03054	2.19127e-06	9932	phylum.Verrucomicrobia.id.3982	22.1975	0.00223042
rs61779207	A	G	-0.0755253	0.0164385	5.27971e-06	12087	phylum.Verrucomicrobia.id.3982	21.1052	0.00174336
rs74542928	C	T	0.115994	0.0231324	4.08375e-07	11703	phylum.Verrucomicrobia.id.3982	25.1396	0.0021439
rs76430504	C	T	-0.11753	0.025458	3.4956e-06	11624	phylum.Verrucomicrobia.id.3982	21.3095	0.00183019
rs9349825	G	A	-0.0660243	0.0143911	6.27486e-06	12373	phylum.Verrucomicrobia.id.3982	21.0449	0.00169826
rs140912403	T	C	-0.160677	0.0317708	6.20363e-07	8520	class.Alphaproteobacteria.id.2379	25.5712	0.00299303
rs34569731	G	A	0.0705145	0.0157564	7.37916e-06	9115	class.Alphaproteobacteria.id.2379	20.0239	0.00219247
rs55876211	T	C	-0.080811	0.0184159	7.53639e-06	9589	class.Alphaproteobacteria.id.2379	19.2514	0.00200405
rs62285697	T	C	0.0805256	0.0180912	9.75933e-06	9115	class.Alphaproteobacteria.id.2379	19.8079	0.00216888
rs76784716	G	A	0.133271	0.0267738	5.09141e-07	9593	class.Alphaproteobacteria.id.2379	24.7722	0.0025762
rs7960664	A	G	0.0969489	0.0215149	8.84301e-06	9596	class.Alphaproteobacteria.id.2379	20.301	0.00211155
rs9813022	G	A	-0.0751277	0.0153867	1.05333e-06	9593	class.Alphaproteobacteria.id.2379	23.8353	0.00247902
rs11585893	G	A	-0.0740746	0.0147633	1.79511e-06	17821	family.Bacteroidaceae.id.917	25.1722	0.00141067
rs13207588	G	A	-0.059205	0.0131195	7.48504e-06	17707	family.Bacteroidaceae.id.917	20.3627	0.00114879
rs1340391	C	T	-0.0592004	0.0132244	6.7301e-06	18302	family.Bacteroidaceae.id.917	20.0377	0.00109376
rs17619981	G	T	0.0880978	0.0187002	2.68683e-06	15801	family.Bacteroidaceae.id.917	22.1913	0.00140263
rs2023437	C	T	-0.0782325	0.0167634	5.01824e-06	17484	family.Bacteroidaceae.id.917	21.7771	0.00124414
rs66710942	T	C	0.0488038	0.0107412	5.86259e-06	17821	family.Bacteroidaceae.id.917	20.642	0.00115709
rs6795673	T	C	0.0538565	0.0105251	3.37909e-07	18301	family.Bacteroidaceae.id.917	26.1803	0.00142865
rs10872669	G	A	-0.123071	0.0275665	9.4901e-06	7368	family.BacteroidalesS24.7group.id.11173	19.9263	0.00269787
rs12748533	T	G	-0.0821108	0.0172701	2.59019e-06	7948	family.BacteroidalesS24.7group.id.11173	22.5998	0.0028361
rs17043785	C	T	-0.176187	0.0347133	5.11837e-07	5208	family.BacteroidalesS24.7group.id.11173	25.7507	0.004922
rs61508842	C	T	0.122574	0.0272389	7.82782e-06	7576	family.BacteroidalesS24.7group.id.11173	20.2445	0.00266577
rs689695	A	C	0.0814578	0.0167057	1.28039e-06	7954	family.BacteroidalesS24.7group.id.11173	23.7699	0.00298027
rs738193	C	T	0.0847328	0.0165856	3.82163e-07	7778	family.BacteroidalesS24.7group.id.11173	26.0933	0.0033444
rs78609301	G	A	-0.0867065	0.0195709	7.09297e-06	7953	family.BacteroidalesS24.7group.id.11173	19.6234	0.00246197
rs941000	T	C	0.0850266	0.0163382	3.15557e-07	7778	family.BacteroidalesS24.7group.id.11173	27.0762	0.00346994
rs10831953	A	G	0.0537537	0.0123746	9.94742e-06	14915	family.Bifidobacteriaceae.id.433	18.8668	0.00126352
rs11655079	C	T	-0.0586146	0.0129952	5.92468e-06	14912	family.Bifidobacteriaceae.id.433	20.3419	0.00136245
rs11745923	T	G	0.0579759	0.0121021	2.49154e-06	14914	family.Bifidobacteriaceae.id.433	22.9463	0.00153642
rs12446429	C	T	0.0810099	0.019073	8.52886e-06	14008	family.Bifidobacteriaceae.id.433	18.0374	0.00128618
rs12465599	G	A	0.0530218	0.0117672	7.13221e-06	14915	family.Bifidobacteriaceae.id.433	20.3005	0.00135941
rs13020688	A	G	0.0584045	0.0122081	1.57375e-06	14795	family.Bifidobacteriaceae.id.433	22.8841	0.00154457
rs1879087	T	C	0.105039	0.0239306	1.05214e-06	9168	family.Bifidobacteriaceae.id.433	19.2619	0.00209705
rs1961273	T	C	0.0688125	0.0131699	1.69731e-07	14915	family.Bifidobacteriaceae.id.433	27.2967	0.00182705
rs4957061	C	T	0.0569873	0.0116907	1.1517e-06	14795	family.Bifidobacteriaceae.id.433	23.7582	0.00160347
rs4988235	A	G	0.116024	0.0126552	1.29976e-19	14915	family.Bifidobacteriaceae.id.433	84.0431	0.00560398
rs540489	G	T	-0.0632518	0.013817	5.36811e-06	14688	family.Bifidobacteriaceae.id.433	20.9538	0.00142475
rs55888705	G	A	0.053673	0.0120586	8.66208e-06	14914	family.Bifidobacteriaceae.id.433	19.8088	0.00132662
rs638382	C	T	-0.0602866	0.0122474	5.56322e-07	14148	family.Bifidobacteriaceae.id.433	24.2266	0.00170969
rs6430601	G	T	0.0845099	0.016945	2.45988e-07	14913	family.Bifidobacteriaceae.id.433	24.8699	0.00166511
rs6899771	G	A	-0.0914312	0.0202604	7.27995e-06	14150	family.Bifidobacteriaceae.id.433	20.3626	0.00143719
rs7174549	T	C	0.0551726	0.0124655	6.8678e-06	14915	family.Bifidobacteriaceae.id.433	19.5872	0.00131171
rs7322849	C	T	0.110676	0.0200996	1.74032e-08	14915	family.Bifidobacteriaceae.id.433	30.3161	0.00202874
rs7570971	C	A	0.112508	0.0125178	2.5317e-19	14795	family.Bifidobacteriaceae.id.433	80.7699	0.00543036
rs7588568	C	A	-0.060716	0.0130605	3.73042e-06	14913	family.Bifidobacteriaceae.id.433	21.6086	0.00144708
rs857444	T	C	0.0553965	0.0120669	3.82492e-06	14914	family.Bifidobacteriaceae.id.433	21.0723	0.00141112
rs117186816	A	G	-0.206476	0.0436362	6.51964e-06	4310	family.Christensenellaceae.id.1866	22.379	0.00516792
rs12380890	G	A	-0.0503972	0.0111047	5.78132e-06	16846	family.Christensenellaceae.id.1866	20.5942	0.00122115
rs12657403	G	A	0.078108	0.0171887	5.59276e-06	16245	family.Christensenellaceae.id.1866	20.6468	0.00126951
rs4076564	A	G	-0.188623	0.039209	8.06105e-06	3730	family.Christensenellaceae.id.1866	23.1305	0.00616627
rs62573205	A	G	-0.0654804	0.0133503	1.48853e-06	16838	family.Christensenellaceae.id.1866	24.0541	0.00142669
rs7211194	T	C	0.0492094	0.0110916	9.93998e-06	16436	family.Christensenellaceae.id.1866	19.6812	0.00119616
rs72706624	T	G	0.0882626	0.0197575	6.3775e-06	14869	family.Christensenellaceae.id.1866	19.9541	0.00134037
rs77867022	T	G	-0.160443	0.0379589	8.81983e-06	4033	family.Christensenellaceae.id.1866	17.8567	0.00441031
rs870002	T	C	0.0488951	0.0109817	6.54323e-06	16847	family.Christensenellaceae.id.1866	19.8217	0.00117533
rs892686	G	A	0.0506107	0.0109651	4.12367e-06	16847	family.Christensenellaceae.id.1866	21.3015	0.00126296
rs9608766	C	T	-0.0682134	0.01496	3.33084e-06	16185	family.Christensenellaceae.id.1866	20.7886	0.00128295
rs10875374	T	C	-0.0536759	0.0119436	8.09821e-06	14253	family.Clostridiaceae1.id.1869	20.1943	0.00141504
rs12186080	A	G	0.0748236	0.016246	5.33957e-06	14244	family.Clostridiaceae1.id.1869	21.2092	0.00148699
rs12341505	A	G	0.0814503	0.0179338	4.54486e-06	14250	family.Clostridiaceae1.id.1869	20.6243	0.00144543
rs2795528	A	G	-0.180969	0.0390911	3.80626e-06	6411	family.Clostridiaceae1.id.1869	21.4248	0.00333179
rs2817172	T	C	0.0563367	0.012392	5.27026e-06	13789	family.Clostridiaceae1.id.1869	20.665	0.00149663
rs4723021	C	T	-0.106376	0.0241944	7.42147e-06	13682	family.Clostridiaceae1.id.1869	19.3284	0.0014109
rs550843	C	T	-0.0734787	0.0168383	7.09119e-06	14234	family.Clostridiaceae1.id.1869	19.0399	0.00133603
rs56188186	G	A	0.0967774	0.0217471	8.24444e-06	13218	family.Clostridiaceae1.id.1869	19.8006	0.00149598
rs62397761	G	A	0.0615805	0.0136198	9.07706e-06	14248	family.Clostridiaceae1.id.1869	20.4401	0.00143274
rs881532	G	A	-0.0533035	0.0119011	7.89662e-06	14250	family.Clostridiaceae1.id.1869	20.0576	0.00140577
rs10517600	G	T	0.0626993	0.0139364	6.82768e-06	10512	family.ClostridialesvadinBB60group.id.11286	20.2367	0.00192177
rs10904722	T	C	-0.0672314	0.0147123	5.04837e-06	10512	family.ClostridialesvadinBB60group.id.11286	20.8785	0.0019826
rs118104867	T	C	0.214464	0.0455098	3.43598e-06	4095	family.ClostridialesvadinBB60group.id.11286	22.1966	0.00539382
rs13409132	G	A	-0.165419	0.0352154	4.37231e-06	5913	family.ClostridialesvadinBB60group.id.11286	22.0575	0.00371773
rs17121075	A	G	0.0769254	0.0172234	7.91417e-06	10512	family.ClostridialesvadinBB60group.id.11286	19.9444	0.00189407
rs2191834	T	G	0.0746375	0.0159136	2.50195e-06	10511	family.ClostridialesvadinBB60group.id.11286	21.9935	0.00208845
rs28691777	T	C	0.137134	0.0266996	6.95697e-07	10199	family.ClostridialesvadinBB60group.id.11286	26.375	0.00257988
rs34088226	G	A	-0.117807	0.026924	7.66216e-06	9716	family.ClostridialesvadinBB60group.id.11286	19.1414	0.00196662
rs55682560	T	C	-0.131519	0.0261319	4.97034e-07	9183	family.ClostridialesvadinBB60group.id.11286	25.3247	0.00275079
rs6588624	A	G	-0.0662317	0.0138147	1.79287e-06	10512	family.ClostridialesvadinBB60group.id.11286	22.981	0.00218181
rs66714985	C	A	0.116908	0.0252447	4.85334e-06	10512	family.ClostridialesvadinBB60group.id.11286	21.442	0.00203599
rs7226487	G	A	-0.0643682	0.0138701	3.58282e-06	10505	family.ClostridialesvadinBB60group.id.11286	21.5327	0.00204595
rs7538034	G	T	-0.078598	0.0165982	2.36706e-06	10420	family.ClostridialesvadinBB60group.id.11286	22.419	0.00214733
rs7725895	G	A	-0.116224	0.0240367	3.94356e-06	10512	family.ClostridialesvadinBB60group.id.11286	23.3753	0.00221916
rs989682	G	A	0.070194	0.0155364	6.8471e-06	10129	family.ClostridialesvadinBB60group.id.11286	20.4086	0.00201121
rs11250875	C	T	0.06075	0.0130939	4.82844e-06	17690	family.Coriobacteriaceae.id.811	21.5232	0.00121534
rs11656361	C	A	0.0773006	0.017553	8.02017e-06	16665	family.Coriobacteriaceae.id.811	19.3915	0.0011624
rs12974142	A	G	0.0789796	0.0177205	8.51232e-06	17413	family.Coriobacteriaceae.id.811	19.8623	0.00113949
rs13307134	T	C	0.0565686	0.0126265	7.79931e-06	17527	family.Coriobacteriaceae.id.811	20.0695	0.00114388
rs1397793	A	G	-0.0498855	0.0112446	9.77381e-06	17527	family.Coriobacteriaceae.id.811	19.6792	0.00112166
rs1816223	G	A	-0.0586265	0.0129006	4.84114e-06	17688	family.Coriobacteriaceae.id.811	20.65	0.00116623
rs240104	C	T	-0.0603429	0.0126849	1.51603e-06	17577	family.Coriobacteriaceae.id.811	22.6271	0.0012858
rs2442778	A	G	-0.116408	0.0258545	9.02703e-06	13472	family.Coriobacteriaceae.id.811	20.2689	0.00150249
rs3025411	G	A	0.0926543	0.0209468	8.26912e-06	15671	family.Coriobacteriaceae.id.811	19.5632	0.00124698
rs34739816	T	G	0.0965017	0.0207666	3.88358e-06	16593	family.Coriobacteriaceae.id.811	21.5917	0.00129972
rs45480394	G	T	-0.0504262	0.0113307	9.71448e-06	17413	family.Coriobacteriaceae.id.811	19.8039	0.00113614
rs4880783	T	G	0.056503	0.0125055	5.89507e-06	17691	family.Coriobacteriaceae.id.811	20.4121	0.00115261
rs67561917	G	A	-0.0714367	0.0154113	5.39129e-06	17333	family.Coriobacteriaceae.id.811	21.4838	0.00123808
rs719099	G	A	0.0778402	0.0155815	5.43317e-07	17687	family.Coriobacteriaceae.id.811	24.954	0.00140904
rs7540303	T	C	0.0483227	0.0109062	9.62148e-06	17691	family.Coriobacteriaceae.id.811	19.6295	0.00110847
rs7898585	C	T	0.0731501	0.0164186	5.24671e-06	17691	family.Coriobacteriaceae.id.811	19.8477	0.00112078
rs8010111	A	G	-0.103377	0.0229286	6.89624e-06	15996	family.Coriobacteriaceae.id.811	20.3253	0.00126919
rs112893842	C	T	0.110761	0.0232545	2.75032e-06	8203	family.Defluviitaleaceae.id.1924	22.6807	0.00275798
rs12122999	T	G	-0.0816766	0.0180938	6.1824e-06	7830	family.Defluviitaleaceae.id.1924	20.3715	0.00259563
rs1582238	C	T	0.0801923	0.0167061	1.692e-06	8002	family.Defluviitaleaceae.id.1924	23.036	0.00287123
rs17051335	T	C	-0.134314	0.0292201	4.58117e-06	8031	family.Defluviitaleaceae.id.1924	21.1235	0.002624
rs1908593	C	T	0.070223	0.0156601	7.859e-06	8203	family.Defluviitaleaceae.id.1924	20.1032	0.00244532
rs4344384	T	G	0.0708803	0.0156121	5.86011e-06	8200	family.Defluviitaleaceae.id.1924	20.6074	0.00250741
rs4677103	G	A	0.0977203	0.0197033	9.42189e-07	8002	family.Defluviitaleaceae.id.1924	24.5915	0.00306452
rs540220	C	T	-0.123954	0.0289814	9.48137e-06	7887	family.Defluviitaleaceae.id.1924	18.2881	0.00231399
rs55658617	C	T	0.177314	0.0361845	1.40608e-06	6676	family.Defluviitaleaceae.id.1924	24.0056	0.003584
rs72731813	T	C	-0.149751	0.0293415	2.75777e-07	7786	family.Defluviitaleaceae.id.1924	26.0414	0.00333434
rs9608282	G	T	0.139014	0.0299429	4.60831e-06	7736	family.Defluviitaleaceae.id.1924	21.5485	0.00277846
rs9725395	G	A	-0.138357	0.0295185	3.4137e-06	8031	family.Defluviitaleaceae.id.1924	21.9636	0.00272807
rs11599763	C	T	-0.0555931	0.0117493	2.49704e-06	15142	family.Desulfovibrionaceae.id.3169	22.385	0.00147635
rs17791387	G	A	-0.0729251	0.0154381	2.09678e-06	15045	family.Desulfovibrionaceae.id.3169	22.3106	0.00148092
rs2838334	A	G	0.0571419	0.012423	3.82375e-06	15142	family.Desulfovibrionaceae.id.3169	21.1544	0.0013953
rs3935584	T	C	-0.0525838	0.0115757	6.78137e-06	15140	family.Desulfovibrionaceae.id.3169	20.6324	0.0013611
rs4506934	T	C	-0.0943381	0.020138	3.16043e-06	15035	family.Desulfovibrionaceae.id.3169	21.9424	0.00145749
rs6058181	T	C	0.0834742	0.0166111	2.69912e-07	15074	family.Desulfovibrionaceae.id.3169	25.2494	0.00167245
rs72647048	C	T	-0.0770089	0.017089	9.60885e-06	15142	family.Desulfovibrionaceae.id.3169	20.3043	0.00133931
rs9928243	A	C	-0.0541732	0.0117819	4.48478e-06	15141	family.Desulfovibrionaceae.id.3169	21.1389	0.00139437
rs11026530	C	T	0.0822408	0.0186379	9.42684e-06	13485	family.Enterobacteriaceae.id.3469	19.4678	0.00144179
rs2374342	A	C	0.0582927	0.0126195	4.51618e-06	13577	family.Enterobacteriaceae.id.3469	21.3345	0.00156913
rs35673018	A	G	0.0899642	0.0202934	7.63109e-06	13326	family.Enterobacteriaceae.id.3469	19.65	0.00147261
rs504442	G	T	0.084159	0.0189479	5.17092e-06	13578	family.Enterobacteriaceae.id.3469	19.7249	0.00145082
rs62210023	G	A	0.0606754	0.0130125	3.13163e-06	13515	family.Enterobacteriaceae.id.3469	21.739	0.00160616
rs78143293	G	A	-0.0848521	0.0170415	1.19564e-06	13572	family.Enterobacteriaceae.id.3469	24.7882	0.00182336
rs79757635	A	C	0.0758597	0.0171286	9.31857e-06	13419	family.Enterobacteriaceae.id.3469	19.6117	0.00145957
rs11110282	G	A	-0.101189	0.0217379	4.85442e-06	16026	class.Bacilli.id.1673	21.6661	0.00135028
rs11730038	A	G	-0.0630747	0.0128717	1.96025e-06	17377	class.Bacilli.id.1673	24.0097	0.00137994
rs12797734	C	T	0.0572158	0.0126793	7.21166e-06	16902	class.Bacilli.id.1673	20.3606	0.00120332
rs13068444	G	A	0.0601035	0.0136407	9.53048e-06	17260	class.Bacilli.id.1673	19.4121	0.00112355
rs1595463	A	C	0.0476864	0.0108547	7.9738e-06	17358	class.Bacilli.id.1673	19.2975	0.00111063
rs28564647	G	T	-0.0613034	0.0137579	7.81199e-06	17368	class.Bacilli.id.1673	19.8525	0.00114188
rs2952251	G	A	-0.0598868	0.0123903	1.07895e-06	17360	class.Bacilli.id.1673	23.3588	0.0013439
rs34989881	G	A	0.111056	0.0246039	6.54586e-06	12966	class.Bacilli.id.1673	20.3708	0.00156887
rs35344081	A	G	0.0619529	0.0127066	1.01498e-06	17374	class.Bacilli.id.1673	23.769	0.00136637
rs4028634	C	T	0.0520614	0.0109842	2.2076e-06	17377	class.Bacilli.id.1673	22.462	0.00129111
rs4459992	C	T	0.0535854	0.0116362	4.29836e-06	17362	class.Bacilli.id.1673	21.2042	0.00121995
rs57872228	T	C	-0.0714773	0.0146647	9.21977e-07	17375	class.Bacilli.id.1673	23.7542	0.00136544
rs694949	G	A	-0.081146	0.0180042	7.59585e-06	16600	class.Bacilli.id.1673	20.3111	0.00122221
rs74663707	T	C	0.0979154	0.0224074	8.45686e-06	15769	class.Bacilli.id.1673	19.0926	0.00120946
rs7666190	A	C	-0.104044	0.0247934	8.46829e-06	10436	class.Bacilli.id.1673	17.6068	0.0016846
rs77558518	G	A	-0.107255	0.0222879	1.33772e-06	15836	class.Bacilli.id.1673	23.1548	0.00146021
rs78938557	C	T	0.108007	0.0232858	1.06891e-06	15226	class.Bacilli.id.1673	21.5113	0.001411
rs9581006	T	C	0.225309	0.0467697	1.79458e-06	4253	class.Bacilli.id.1673	23.1966	0.00542712
rs1074800	G	A	0.0492438	0.010887	6.14583e-06	17789	family.Erysipelotrichaceae.id.2149	20.4567	0.00114877
rs10781552	T	C	-0.0552212	0.0116074	2.33114e-06	17789	family.Erysipelotrichaceae.id.2149	22.6304	0.00127068
rs17530232	G	A	0.10305	0.0224648	2.79123e-06	16622	family.Erysipelotrichaceae.id.2149	21.0397	0.00126433
rs1884466	T	C	-0.0475363	0.0106939	9.52701e-06	18205	family.Erysipelotrichaceae.id.2149	19.7576	0.00108423
rs2300774	A	G	0.0524152	0.0106784	8.95466e-07	18216	family.Erysipelotrichaceae.id.2149	24.0911	0.00132092
rs290833	G	T	-0.0497374	0.0111376	8.029e-06	17789	family.Erysipelotrichaceae.id.2149	19.9402	0.0011198
rs35161940	C	T	-0.0806041	0.0167641	1.8451e-06	18213	family.Erysipelotrichaceae.id.2149	23.1157	0.00126771
rs4078432	T	C	-0.0608929	0.0133764	4.23104e-06	17789	family.Erysipelotrichaceae.id.2149	20.7209	0.00116359
rs56970041	G	T	0.0724144	0.0164471	5.40344e-06	18217	family.Erysipelotrichaceae.id.2149	19.3832	0.001063
rs62504403	T	C	0.0681159	0.0127883	1.12265e-07	16981	family.Erysipelotrichaceae.id.2149	28.3673	0.00166794
rs7234058	C	T	-0.0945759	0.0194091	9.12341e-07	16874	family.Erysipelotrichaceae.id.2149	23.741	0.00140515
rs7826267	G	T	-0.0839071	0.0199131	9.28449e-06	17586	family.Erysipelotrichaceae.id.2149	17.753	0.00100859
rs8003149	T	C	0.0538798	0.0116888	4.08475e-06	18213	family.Erysipelotrichaceae.id.2149	21.2454	0.00116526
rs10759623	T	C	-0.162115	0.032151	5.78312e-07	3156	family.FamilyXI.id.1936	25.4086	0.00799161
rs11547158	G	A	-0.177599	0.0372795	2.70219e-06	3133	family.FamilyXI.id.1936	22.6812	0.00719197
rs17379710	C	T	-0.116383	0.0252125	3.97107e-06	3156	family.FamilyXI.id.1936	21.2949	0.00670644
rs2155352	G	A	-0.150538	0.0302319	6.63432e-07	3150	family.FamilyXI.id.1936	24.7789	0.00780986
rs2156611	C	T	-0.112486	0.0251099	9.42661e-06	3155	family.FamilyXI.id.1936	20.0555	0.00632058
rs3733511	G	A	0.128253	0.0274718	3.38554e-06	3156	family.FamilyXI.id.1936	21.7816	0.00685865
rs488164	G	T	0.117998	0.025516	4.79785e-06	3149	family.FamilyXI.id.1936	21.3721	0.00674544
rs697771	G	A	-0.117677	0.0251491	3.19372e-06	3152	family.FamilyXI.id.1936	21.8808	0.00689836
rs10404377	A	C	-0.0503183	0.011165	6.99027e-06	16269	family.FamilyXIII.id.1957	20.3086	0.0012469
rs118170811	G	A	0.151619	0.0317112	1.80357e-06	9645	family.FamilyXIII.id.1957	22.8556	0.00236457
rs482905	T	G	0.0596528	0.012717	3.72345e-06	16737	family.FamilyXIII.id.1957	22.0008	0.00131293
rs6501525	G	A	0.0561559	0.0115587	1.23726e-06	16269	family.FamilyXIII.id.1957	23.6003	0.00144871
rs66753613	A	G	0.0651136	0.0144251	8.08288e-06	16269	family.FamilyXIII.id.1957	20.3728	0.00125083
rs6797051	T	C	-0.0805984	0.0171364	4.89281e-06	16737	family.FamilyXIII.id.1957	22.1188	0.00131996
rs7514702	C	T	-0.0663236	0.0141626	3.91642e-06	16737	family.FamilyXIII.id.1957	21.9281	0.0013086
rs10402491	T	C	0.0661701	0.014851	7.58351e-06	18334	family.Lachnospiraceae.id.1987	19.8503	0.00108165
rs11139361	C	T	0.0494463	0.0110503	4.26262e-06	18333	family.Lachnospiraceae.id.1987	20.0202	0.00109096
rs112040820	G	A	0.0549584	0.0117086	2.41836e-06	17512	family.Lachnospiraceae.id.1987	22.0298	0.00125655
rs11841382	T	G	-0.0718128	0.017462	9.57773e-06	18340	family.Lachnospiraceae.id.1987	16.911	0.000921335
rs11979110	C	T	-0.0500924	0.0105069	1.81843e-06	18339	family.Lachnospiraceae.id.1987	22.7274	0.00123789
rs1205443	G	A	0.0501415	0.0112157	7.28844e-06	17779	family.Lachnospiraceae.id.1987	19.9844	0.00112291
rs12760724	C	A	-0.0484566	0.0107934	7.26734e-06	18340	family.Lachnospiraceae.id.1987	20.1531	0.00109777
rs13005175	G	A	0.0993483	0.0218395	8.37071e-06	16893	family.Lachnospiraceae.id.1987	20.6911	0.00122348
rs2159863	G	A	-0.0585831	0.0128742	3.69557e-06	18340	family.Lachnospiraceae.id.1987	20.7041	0.00112775
rs2910921	C	T	0.160302	0.035832	8.41974e-06	6549	family.Lachnospiraceae.id.1987	20.008	0.00304674
rs3127230	T	C	-0.0503537	0.0112201	6.20325e-06	18340	family.Lachnospiraceae.id.1987	20.1384	0.00109697
rs35524804	C	T	-0.0607481	0.0125216	2.44999e-06	17859	family.Lachnospiraceae.id.1987	23.5342	0.00131619
rs7359994	C	T	-0.0503142	0.0112482	5.35899e-06	18340	family.Lachnospiraceae.id.1987	20.0065	0.00108979
rs79086868	C	T	0.0776723	0.0164472	3.01422e-06	17522	family.Lachnospiraceae.id.1987	22.2996	0.00127119
rs959845	T	C	-0.0493666	0.0107801	5.1695e-06	17859	family.Lachnospiraceae.id.1987	20.9686	0.00117287
rs9929145	A	G	-0.125721	0.0245233	2.83594e-07	15866	family.Lachnospiraceae.id.1987	26.2786	0.00165376
rs1530559	A	G	0.0772453	0.0176921	9.65254e-06	6750	family.Lactobacillaceae.id.1836	19.057	0.00281615
rs16861661	A	G	-0.193287	0.0379293	2.70131e-07	5385	family.Lactobacillaceae.id.1836	25.9595	0.00479934
rs62314653	A	C	0.177082	0.0392269	6.5919e-06	6016	family.Lactobacillaceae.id.1836	20.3721	0.00337601
rs74599091	G	A	0.191613	0.0425039	7.69522e-06	4951	family.Lactobacillaceae.id.1836	20.315	0.00408808
rs768253	G	T	-0.0792344	0.0170604	3.60763e-06	7059	family.Lactobacillaceae.id.1836	21.5638	0.00304635
rs77478751	G	A	-0.219178	0.0473566	5.95946e-06	3704	family.Lactobacillaceae.id.1836	21.409	0.00574984
rs820999	G	T	-0.0758291	0.0170151	8.88562e-06	7058	family.Lactobacillaceae.id.1836	19.8554	0.00280608
rs921925	C	A	0.0999419	0.0201687	5.77195e-07	7053	family.Lactobacillaceae.id.1836	24.5479	0.00346941
rs9345899	G	A	-0.124042	0.0278946	9.4459e-06	6602	family.Lactobacillaceae.id.1836	19.768	0.00298621
rs10202904	G	T	-0.121754	0.0235357	3.0143e-07	3695	family.Methanobacteriaceae.id.121	26.747	0.00719054
rs10424197	A	G	-0.111274	0.0247517	9.27887e-06	3698	family.Methanobacteriaceae.id.121	20.1997	0.00543558
rs4257531	A	G	0.164498	0.0364959	7.44344e-06	3162	family.Methanobacteriaceae.id.121	20.303	0.00638397
rs6508769	C	T	0.153519	0.0344519	8.22529e-06	3319	family.Methanobacteriaceae.id.121	19.8444	0.00594705
rs6776814	C	T	-0.199566	0.0411825	1.63062e-06	3385	family.Methanobacteriaceae.id.121	23.4688	0.00688948
rs73068003	T	G	-0.15814	0.0351803	8.44583e-06	3692	family.Methanobacteriaceae.id.121	20.1953	0.0054432
rs73457410	G	A	0.21534	0.0436695	1.40855e-06	3498	family.Methanobacteriaceae.id.121	24.3021	0.0069034
rs75208022	T	C	-0.227245	0.048763	5.92103e-06	3203	family.Methanobacteriaceae.id.121	21.7038	0.00673465
rs894996	A	C	0.216999	0.0449076	1.87557e-06	3582	family.Methanobacteriaceae.id.121	23.3364	0.00647634
rs111966731	C	T	0.204031	0.0445746	4.56318e-06	4387	family.Oxalobacteraceae.id.2966	20.9421	0.00475314
rs11246212	C	T	0.13607	0.0291797	4.50836e-06	5130	family.Oxalobacteraceae.id.2966	21.7369	0.00422097
rs12002250	C	A	0.196145	0.044523	5.53202e-06	4726	family.Oxalobacteraceae.id.2966	19.4	0.0040899
rs1569853	C	T	-0.140043	0.0281704	7.45179e-07	4997	family.Oxalobacteraceae.id.2966	24.7037	0.00492134
rs17138946	T	G	-0.189444	0.0430248	8.09008e-06	4776	family.Oxalobacteraceae.id.2966	19.3794	0.00404296
rs36057338	T	G	0.181604	0.0398742	6.25787e-06	4738	family.Oxalobacteraceae.id.2966	20.734	0.00435887
rs4428215	A	G	0.12561	0.0230053	4.87931e-08	5167	family.Oxalobacteraceae.id.2966	29.8005	0.0057366
rs561239	G	A	0.105525	0.0236769	7.1938e-06	4989	family.Oxalobacteraceae.id.2966	19.8558	0.00396573
rs6000536	T	C	-0.118383	0.0241355	7.38718e-07	5166	family.Oxalobacteraceae.id.2966	24.049	0.00463546
rs62435498	A	C	0.181521	0.0400608	7.45831e-06	4780	family.Oxalobacteraceae.id.2966	20.5227	0.00427687
rs736744	T	C	0.105642	0.0200648	1.49416e-07	5167	family.Oxalobacteraceae.id.2966	27.7099	0.00533632
rs7993559	A	C	0.0921059	0.0201114	5.03729e-06	4989	family.Oxalobacteraceae.id.2966	20.9661	0.00418655
rs80330081	C	A	-0.18756	0.0423688	6.63998e-06	4672	family.Oxalobacteraceae.id.2966	19.5885	0.00417702
rs934049	A	G	0.109751	0.0238636	4.21147e-06	4951	family.Oxalobacteraceae.id.2966	21.1433	0.00425406
rs10965428	A	C	-0.119902	0.0258219	4.29151e-06	8873	family.Pasteurellaceae.id.3689	21.5565	0.00242411
rs111582866	A	G	-0.113957	0.0256403	7.06627e-06	8616	family.Pasteurellaceae.id.3689	19.7486	0.00228738
rs12050685	G	A	-0.0670948	0.015239	9.18513e-06	9411	family.Pasteurellaceae.id.3689	19.3809	0.00205559
rs16970009	G	A	0.187381	0.0429572	7.31531e-06	4703	family.Pasteurellaceae.id.3689	19.0194	0.00402952
rs4822728	C	T	0.0685479	0.0149032	4.71847e-06	9412	family.Pasteurellaceae.id.3689	21.1512	0.00224269
rs6972479	G	A	-0.0781862	0.0175366	7.74817e-06	8616	family.Pasteurellaceae.id.3689	19.8733	0.00230179
rs72756943	A	G	0.13988	0.0303029	3.35218e-06	8020	family.Pasteurellaceae.id.3689	21.3027	0.00264982
rs73139353	C	A	-0.222573	0.0484634	8.71314e-06	4047	family.Pasteurellaceae.id.3689	21.0815	0.00518471
rs76022354	T	C	0.24289	0.0500406	1.82858e-06	3692	family.Pasteurellaceae.id.3689	23.5471	0.00634087
rs78909003	C	T	-0.241159	0.0498372	2.04893e-06	3638	family.Pasteurellaceae.id.3689	23.4025	0.00639517
rs9382510	T	C	-0.0881865	0.0169965	2.476e-07	9410	family.Pasteurellaceae.id.3689	26.915	0.0028527
rs9895850	C	T	-0.176406	0.041017	9.08251e-06	4737	family.Pasteurellaceae.id.3689	18.4892	0.00388961
rs9938097	C	T	-0.0710386	0.0158024	8.22604e-06	9402	family.Pasteurellaceae.id.3689	20.2045	0.00214481
rs117452796	G	A	-0.257982	0.0549569	3.15296e-06	3161	family.Peptococcaceae.id.2024	22.0222	0.00692299
rs11787651	G	A	0.128888	0.0288764	8.28975e-06	9921	family.Peptococcaceae.id.2024	19.9183	0.00200408
rs12144792	T	C	0.064399	0.0141246	5.82242e-06	10718	family.Peptococcaceae.id.2024	20.7839	0.00193577
rs12634826	G	T	-0.0739885	0.0150931	1.01109e-06	10381	family.Peptococcaceae.id.2024	24.0263	0.00230955
rs12992764	G	T	0.0684213	0.0141137	1.46158e-06	10444	family.Peptococcaceae.id.2024	23.4973	0.00224521
rs150600492	C	A	0.135774	0.0289757	2.31305e-06	9761	family.Peptococcaceae.id.2024	21.9521	0.00224438
rs35703006	T	G	0.0812655	0.0164355	4.94775e-07	10715	family.Peptococcaceae.id.2024	24.4435	0.00227647
rs4990837	G	A	0.0910387	0.0185869	1.74194e-06	10718	family.Peptococcaceae.id.2024	23.9858	0.00223332
rs75430375	T	C	-0.147941	0.0317498	3.40849e-06	8375	family.Peptococcaceae.id.2024	21.7065	0.00258574
rs75898026	G	A	-0.0821779	0.0173541	2.0221e-06	10444	family.Peptococcaceae.id.2024	22.4192	0.00214242
rs10805326	A	G	0.0566637	0.012276	4.03396e-06	16061	family.Peptostreptococcaceae.id.2042	21.3031	0.0013248
rs10805326	A	G	0.0566637	0.012276	4.03396e-06	16061	family.Peptostreptococcaceae.id.2042	21.3031	0.0013248
rs117020988	T	C	0.182411	0.0372126	1.02794e-06	6831	family.Peptostreptococcaceae.id.2042	24.0212	0.0035052
rs12377846	A	C	-0.252	0.0511627	7.26254e-07	3736	family.Peptostreptococcaceae.id.2042	24.2473	0.00645175
rs12986312	G	T	0.0571818	0.0125947	5.76718e-06	15970	family.Peptostreptococcaceae.id.2042	20.6103	0.00128906
rs1467258	A	G	0.072584	0.0162321	7.89804e-06	15584	family.Peptostreptococcaceae.id.2042	19.9929	0.00128143
rs1520207	T	C	0.0525658	0.0112476	3.16548e-06	16057	family.Peptostreptococcaceae.id.2042	21.839	0.00135841
rs4692811	T	C	0.0642075	0.0126913	4.21123e-07	16061	family.Peptostreptococcaceae.id.2042	25.5922	0.0015911
rs59865771	T	C	-0.0573764	0.0127192	7.69029e-06	16040	family.Peptostreptococcaceae.id.2042	20.3466	0.00126704
rs61841503	A	G	0.0919658	0.0161331	9.8012e-09	15333	family.Peptostreptococcaceae.id.2042	32.4908	0.00211481
rs6721459	G	A	0.0509823	0.0111975	5.07756e-06	16061	family.Peptostreptococcaceae.id.2042	20.7273	0.00128903
rs76982728	C	T	0.124203	0.0266923	3.24058e-06	11185	family.Peptostreptococcaceae.id.2042	21.6477	0.00193203
rs77540684	G	T	0.106725	0.0245638	8.13712e-06	13495	family.Peptostreptococcaceae.id.2042	18.8747	0.00139689
rs9573937	G	A	-0.0693637	0.0142907	1.70589e-06	16061	family.Peptostreptococcaceae.id.2042	23.556	0.00146469
rs11146701	G	A	0.0473596	0.010541	7.08228e-06	18220	class.Bacteroidia.id.912	20.1839	0.00110668
rs17343978	C	A	-0.0552057	0.0120278	8.35928e-06	18334	class.Bacteroidia.id.912	21.0645	0.00114773
rs2032750	C	T	-0.0508393	0.0106807	1.91509e-06	17853	class.Bacteroidia.id.912	22.6542	0.00126746
rs4146051	G	A	-0.107377	0.0245661	8.76426e-06	11372	class.Bacteroidia.id.912	19.1017	0.00167719
rs4916508	A	G	-0.0466729	0.0105312	8.47116e-06	18324	class.Bacteroidia.id.912	19.6392	0.00107074
rs55773148	A	G	-0.121514	0.0236759	3.89585e-07	11349	class.Bacteroidia.id.912	26.3366	0.00231565
rs62531359	G	T	0.0655728	0.0149891	9.08665e-06	18320	class.Bacteroidia.id.912	19.136	0.00104357
rs62575403	T	C	0.140055	0.0311128	7.06129e-06	9668	class.Bacteroidia.id.912	20.2595	0.00209157
rs72706335	C	T	-0.22241	0.0493458	7.65519e-06	3819	class.Bacteroidia.id.912	20.3039	0.00529119
rs73975615	A	G	-0.207018	0.0442633	1.21616e-06	3350	class.Bacteroidia.id.912	21.8609	0.00648718
rs7631304	A	G	-0.0645771	0.0132957	8.36781e-07	18334	class.Bacteroidia.id.912	23.5876	0.00128504
rs79585701	C	A	0.0646823	0.0149628	9.98589e-06	18334	class.Bacteroidia.id.912	18.6851	0.00101823
rs929878	T	C	-0.0548532	0.012153	4.73377e-06	18334	class.Bacteroidia.id.912	20.3701	0.00110994
rs10762312	A	G	-0.052368	0.0118814	8.70354e-06	18028	family.Porphyromonadaceae.id.943	19.4243	0.00107641
rs10858364	T	G	0.055316	0.012085	4.31063e-06	18028	family.Porphyromonadaceae.id.943	20.9489	0.0011608
rs12486680	C	A	0.0984639	0.0218573	4.29086e-06	17108	family.Porphyromonadaceae.id.943	20.2913	0.00118481
rs17065783	G	A	-0.059133	0.0122235	1.79351e-06	18028	family.Porphyromonadaceae.id.943	23.4002	0.00129645
rs1980561	G	A	-0.0485289	0.0109284	8.94542e-06	18028	family.Porphyromonadaceae.id.943	19.717	0.00109261
rs35233670	C	T	-0.0473576	0.010602	7.90987e-06	18024	family.Porphyromonadaceae.id.943	19.9507	0.0011058
rs35961441	C	A	0.0915257	0.0207306	8.37393e-06	16374	family.Porphyromonadaceae.id.943	19.4899	0.00118903
rs6953849	G	A	0.0718149	0.0150724	2.4448e-06	18028	family.Porphyromonadaceae.id.943	22.6994	0.00125768
rs7330827	C	T	-0.103842	0.0237355	8.04891e-06	13754	family.Porphyromonadaceae.id.943	19.1375	0.00138968
rs864093	C	A	-0.0527939	0.0117499	9.598e-06	18027	family.Porphyromonadaceae.id.943	20.1859	0.00111863
rs12118202	C	T	-0.0751986	0.0147265	5.54234e-07	14869	family.Prevotellaceae.id.960	26.0712	0.00175056
rs13069367	C	A	-0.0539768	0.0119687	7.39489e-06	14860	family.Prevotellaceae.id.960	20.3357	0.0013668
rs148376875	G	T	0.084515	0.0179163	2.08029e-06	14289	family.Prevotellaceae.id.960	22.2489	0.00155486
rs2206482	G	T	-0.0569105	0.0117486	1.30377e-06	14808	family.Prevotellaceae.id.960	23.4612	0.00158207
rs2278540	A	G	0.0554249	0.0123265	8.43592e-06	14847	family.Prevotellaceae.id.960	20.215	0.00135989
rs34660375	G	A	-0.0805894	0.0178291	7.40327e-06	14289	family.Prevotellaceae.id.960	20.4284	0.00142782
rs3758087	C	T	0.0564199	0.0124655	8.60581e-06	14871	family.Prevotellaceae.id.960	20.4827	0.00137565
rs3860225	G	A	0.083936	0.0167936	5.49682e-07	14871	family.Prevotellaceae.id.960	24.9776	0.00167703
rs4493272	C	T	-0.0604992	0.0118027	3.02312e-07	14867	family.Prevotellaceae.id.960	26.271	0.00176419
rs4685827	C	T	-0.0679529	0.0145407	2.77192e-06	14867	family.Prevotellaceae.id.960	21.8366	0.00146684
rs7252711	G	A	-0.0740876	0.0161926	5.56586e-06	14540	family.Prevotellaceae.id.960	20.9314	0.0014377
rs7975087	A	C	-0.0601448	0.0135454	7.59459e-06	14871	family.Prevotellaceae.id.960	19.713	0.00132403
rs912860	A	G	-0.229046	0.0483124	9.2992e-07	3479	family.Prevotellaceae.id.960	22.4636	0.00641915
rs9586501	A	G	0.0592681	0.0127329	2.58988e-06	14868	family.Prevotellaceae.id.960	21.6634	0.00145513
rs9958960	A	G	-0.0914807	0.0173611	1.06324e-07	14061	family.Prevotellaceae.id.960	27.7614	0.00197074
rs1035406	A	G	-0.11354	0.0250863	5.84451e-06	8483	family.Rhodospirillaceae.id.2717	20.4797	0.00240896
rs11591293	T	G	0.0743184	0.0158724	2.67148e-06	8500	family.Rhodospirillaceae.id.2717	21.9182	0.00257258
rs13336560	T	C	-0.0701719	0.0158061	9.17333e-06	8010	family.Rhodospirillaceae.id.2717	19.7045	0.00245457
rs1549633	C	A	0.0999312	0.0218634	4.70392e-06	8010	family.Rhodospirillaceae.id.2717	20.8862	0.00260138
rs1923415	G	A	-0.0999238	0.0227326	9.63701e-06	8501	family.Rhodospirillaceae.id.2717	19.3169	0.00226769
rs3754624	T	C	0.0971389	0.0200064	1.7148e-06	8496	family.Rhodospirillaceae.id.2717	23.5693	0.00276714
rs4278423	C	T	0.107529	0.0235725	3.12021e-06	8501	family.Rhodospirillaceae.id.2717	20.8037	0.0024418
rs55876211	T	C	-0.0911851	0.0196395	2.86679e-06	8494	family.Rhodospirillaceae.id.2717	21.5518	0.00253147
rs61933850	A	G	0.164808	0.0360647	7.22582e-06	6830	family.Rhodospirillaceae.id.2717	20.877	0.00304823
rs6679026	C	T	0.111984	0.0251088	9.94679e-06	8497	family.Rhodospirillaceae.id.2717	19.8864	0.00233549
rs7001029	T	C	0.117366	0.0261324	5.3475e-06	8044	family.Rhodospirillaceae.id.2717	20.1658	0.00250129
rs72714493	G	A	0.0816858	0.0180791	7.34924e-06	8497	family.Rhodospirillaceae.id.2717	20.4097	0.00239679
rs74354280	T	C	-0.0911896	0.0204907	6.67295e-06	8501	family.Rhodospirillaceae.id.2717	19.8004	0.00232432
rs76784716	G	A	0.136049	0.0285767	1.48988e-06	8498	family.Rhodospirillaceae.id.2717	22.6603	0.00266007
rs9813022	G	A	-0.0842444	0.0163583	2.53124e-07	8498	family.Rhodospirillaceae.id.2717	26.5156	0.00311125
rs10217435	T	C	-0.0883756	0.0197506	6.5076e-06	17679	family.Rikenellaceae.id.967	20.0195	0.00113124
rs10832801	C	A	-0.0534763	0.0122666	7.50417e-06	17199	family.Rikenellaceae.id.967	19.003	0.0011038
rs1939881	A	G	-0.105589	0.0206213	5.64373e-07	17434	family.Rikenellaceae.id.967	26.2157	0.00150162
rs2447496	A	G	-0.0549203	0.0121904	6.0861e-06	17199	family.Rikenellaceae.id.967	20.2944	0.00117872
rs2833282	A	G	0.0711137	0.0156966	4.31106e-06	17680	family.Rikenellaceae.id.967	20.5232	0.0011596
rs36021379	G	A	-0.0656005	0.0144903	7.1952e-06	17199	family.Rikenellaceae.id.967	20.4932	0.00119026
rs4264350	C	T	-0.0526393	0.0108555	1.34832e-06	17668	family.Rikenellaceae.id.967	23.5111	0.0013291
rs59663348	A	G	0.0570915	0.0125048	6.12244e-06	17678	family.Rikenellaceae.id.967	20.8422	0.00117774
rs62532512	A	C	-0.0504257	0.0107399	2.76426e-06	17672	family.Rikenellaceae.id.967	22.042	0.00124587
rs6744030	T	C	0.0696747	0.0157103	9.31514e-06	17564	family.Rikenellaceae.id.967	19.6667	0.00111859
rs6837275	G	A	0.0570355	0.011887	1.447e-06	17199	family.Rikenellaceae.id.967	23.0195	0.00133679
rs74474130	G	T	0.137747	0.0295688	3.61378e-06	11055	family.Rikenellaceae.id.967	21.6981	0.00195925
rs77885767	T	C	-0.156209	0.0336482	2.84694e-06	8478	family.Rikenellaceae.id.967	21.5471	0.00253568
rs7832304	G	T	-0.0724262	0.016063	8.70919e-06	16912	family.Rikenellaceae.id.967	20.3276	0.00120066
rs8130320	G	A	-0.048924	0.0106843	4.72745e-06	17680	family.Rikenellaceae.id.967	20.9652	0.00118454
rs9389714	T	C	-0.0636841	0.0143416	8.79066e-06	17680	family.Rikenellaceae.id.967	19.7161	0.00111405
rs9578457	A	G	-0.141478	0.0315848	3.99449e-06	9400	family.Rikenellaceae.id.967	20.0601	0.00212996
rs9603208	T	G	0.0821173	0.0159596	1.91801e-07	17680	family.Rikenellaceae.id.967	26.4715	0.00149519
rs10093275	T	C	0.0534595	0.011677	5.35228e-06	18335	family.Ruminococcaceae.id.2050	20.9576	0.00114186
rs10166469	C	T	-0.053336	0.0120209	8.5216e-06	18314	family.Ruminococcaceae.id.2050	19.6843	0.00107378
rs1612733	C	T	0.108708	0.0238006	4.22436e-06	15016	family.Ruminococcaceae.id.2050	20.8589	0.00138737
rs17376049	C	T	0.0848534	0.0172114	7.29619e-07	18333	family.Ruminococcaceae.id.2050	24.303	0.00132403
rs2113833	C	T	0.169146	0.0355009	1.14466e-06	4140	family.Ruminococcaceae.id.2050	22.69	0.00545343
rs3009418	A	C	0.0927607	0.0210123	8.69024e-06	16407	family.Ruminococcaceae.id.2050	19.4862	0.00118641
rs55793120	C	T	0.13822	0.0266152	1.44338e-07	12405	family.Ruminococcaceae.id.2050	26.9658	0.00216942
rs56199908	C	T	-0.199327	0.0410444	1.66414e-06	5618	family.Ruminococcaceae.id.2050	23.5759	0.00418044
rs76724913	G	T	0.0901053	0.0203104	9.60494e-06	17516	family.Ruminococcaceae.id.2050	19.6794	0.00112238
rs10028567	T	C	-0.0934027	0.0190343	3.72497e-06	16549	family.Streptococcaceae.id.1850	24.0763	0.00145291
rs11110281	C	T	-0.130554	0.0225943	1.40137e-08	15316	family.Streptococcaceae.id.1850	33.3831	0.00217516
rs16950051	G	A	0.107008	0.0236973	5.33808e-06	14431	family.Streptococcaceae.id.1850	20.3878	0.00141098
rs2370083	T	G	-0.0842751	0.0184509	4.25666e-06	16516	family.Streptococcaceae.id.1850	20.8597	0.00126156
rs28718126	G	A	0.109069	0.0246868	9.41035e-06	13529	family.Streptococcaceae.id.1850	19.5169	0.00144073
rs2952251	G	A	-0.0639298	0.0126525	3.72237e-07	16612	family.Streptococcaceae.id.1850	25.5272	0.0015345
rs35344081	A	G	0.0609349	0.0129703	2.63845e-06	16624	family.Streptococcaceae.id.1850	22.0688	0.00132592
rs57646748	A	G	-0.088021	0.019876	7.88359e-06	16160	family.Streptococcaceae.id.1850	19.6093	0.00121213
rs6806351	C	T	-0.0619209	0.0135744	6.93793e-06	16198	family.Streptococcaceae.id.1850	20.8056	0.00128297
rs77558518	G	A	-0.104239	0.022806	3.72194e-06	15161	family.Streptococcaceae.id.1850	20.8882	0.00137605
rs77968078	A	G	-0.0993013	0.0224788	7.9334e-06	15519	family.Streptococcaceae.id.1850	19.5123	0.0012559
rs7916711	G	A	0.0959639	0.021545	6.32732e-06	15515	family.Streptococcaceae.id.1850	19.8365	0.00127707
rs957755	G	T	-0.0642449	0.0142702	7.4151e-06	16627	family.Streptococcaceae.id.1850	20.2658	0.00121751
rs111810795	T	C	-0.0867108	0.0180573	1.72927e-06	15605	family.Veillonellaceae.id.2172	23.056	0.00147548
rs114889439	G	A	-0.253809	0.0539169	6.19028e-06	3268	family.Veillonellaceae.id.2172	22.1462	0.00673516
rs11700976	A	C	0.0503337	0.0113763	9.25376e-06	15971	family.Veillonellaceae.id.2172	19.5731	0.00122419
rs12186441	A	G	0.208096	0.0453999	4.52857e-06	5236	family.Veillonellaceae.id.2172	21.0015	0.00399649
rs12668619	G	A	0.055301	0.0117654	2.57364e-06	15971	family.Veillonellaceae.id.2172	22.0902	0.00138141
rs12741784	T	C	-0.0621452	0.0119266	1.28494e-07	15867	family.Veillonellaceae.id.2172	27.1473	0.00170822
rs1442060	A	G	-0.0514024	0.0112125	4.50675e-06	15976	family.Veillonellaceae.id.2172	21.0141	0.00131379
rs1693340	C	T	0.0818934	0.018245	9.25271e-06	15058	family.Veillonellaceae.id.2172	20.1443	0.00133617
rs2175069	G	A	-0.0526752	0.0114886	4.63558e-06	15976	family.Veillonellaceae.id.2172	21.0194	0.00131412
rs2561116	G	T	-0.083617	0.0187159	7.88518e-06	15976	family.Veillonellaceae.id.2172	19.9578	0.00124783
rs2585520	T	G	-0.0904972	0.0200428	5.26922e-06	15501	family.Veillonellaceae.id.2172	20.3844	0.00131348
rs4263802	A	G	0.050942	0.0114921	7.45003e-06	15976	family.Veillonellaceae.id.2172	19.647	0.00122843
rs4461038	G	A	-0.0554965	0.0119467	3.73474e-06	15973	family.Veillonellaceae.id.2172	21.5764	0.00134915
rs4797169	C	T	0.0587799	0.0128297	4.49346e-06	15974	family.Veillonellaceae.id.2172	20.9881	0.00131233
rs61264131	C	A	0.202367	0.0464388	6.74544e-06	3075	family.Veillonellaceae.id.2172	18.9773	0.0061376
rs6692542	G	A	0.0534397	0.0118254	8.67975e-06	15976	family.Veillonellaceae.id.2172	20.4195	0.00127666
rs6909981	T	C	-0.0638697	0.0141765	5.47618e-06	15976	family.Veillonellaceae.id.2172	20.2953	0.00126891
rs79535861	C	A	0.100666	0.0207016	1.57687e-06	15061	family.Veillonellaceae.id.2172	23.643	0.00156757
rs9345168	A	C	0.0509102	0.0113253	8.48887e-06	15976	family.Veillonellaceae.id.2172	20.2049	0.00126326
rs111862613	C	T	0.0907065	0.0196746	3.73127e-06	11621	family.Verrucomicrobiaceae.id.4036	21.2515	0.00182569
rs117107102	G	A	0.204683	0.0431573	2.91821e-06	4975	family.Verrucomicrobiaceae.id.4036	22.4844	0.00450094
rs11729256	C	T	0.0749798	0.0150177	6.7309e-07	11861	family.Verrucomicrobiaceae.id.4036	24.9235	0.00209725
rs12908520	A	G	0.0619104	0.0130946	2.15138e-06	11863	family.Verrucomicrobiaceae.id.4036	22.3496	0.00188075
rs2602429	T	C	0.0745516	0.0156195	2.69939e-06	11690	family.Verrucomicrobiaceae.id.4036	22.7775	0.001945
rs3995795	T	C	0.064218	0.0140994	5.02531e-06	11690	family.Verrucomicrobiaceae.id.4036	20.7414	0.00177144
rs4242783	A	G	0.0687992	0.0147694	2.75444e-06	11690	family.Verrucomicrobiaceae.id.4036	21.6955	0.00185278
rs4936098	G	A	0.0648691	0.0135928	1.12929e-06	11858	family.Verrucomicrobiaceae.id.4036	22.7711	0.00191696
rs61779207	A	G	-0.0758811	0.0167762	6.63029e-06	11591	family.Verrucomicrobiaceae.id.4036	20.4553	0.00176195
rs74542928	C	T	0.112124	0.0236422	1.64613e-06	11216	family.Verrucomicrobiaceae.id.4036	22.4877	0.00200131
rs9349825	G	A	-0.0704354	0.0147128	2.51287e-06	11858	family.Verrucomicrobiaceae.id.4036	22.9149	0.00192904
rs941682	A	G	-0.0631526	0.0143767	9.58114e-06	11809	family.Verrucomicrobiaceae.id.4036	19.2925	0.00163132
rs11671100	C	A	-0.160034	0.0349472	4.08042e-06	3331	family.Victivallaceae.id.2255	20.9575	0.00625606
rs11764871	T	G	0.127099	0.025656	7.49289e-07	3909	family.Victivallaceae.id.2255	24.5293	0.00623912
rs1603450	C	T	-0.144369	0.0299873	2.27954e-06	3917	family.Victivallaceae.id.2255	23.1661	0.00588245
rs2944282	C	T	-0.124197	0.0257026	1.56601e-06	3555	family.Victivallaceae.id.2255	23.3358	0.00652505
rs34962571	C	A	-0.186945	0.0418412	6.24824e-06	3237	family.Victivallaceae.id.2255	19.9505	0.00612928
rs4396289	T	C	-0.152918	0.0288525	1.53782e-07	3913	family.Victivallaceae.id.2255	28.0753	0.00712739
rs61702987	C	T	0.145501	0.0300007	3.07921e-06	3906	family.Victivallaceae.id.2255	23.5097	0.00598591
rs62570196	T	C	-0.246101	0.0483077	2.69852e-07	3091	family.Victivallaceae.id.2255	25.9367	0.00832655
rs6545794	G	A	-0.197786	0.0410495	5.97005e-07	3916	family.Victivallaceae.id.2255	23.2034	0.00589336
rs67832247	T	C	-0.123489	0.0266695	3.23801e-06	3555	family.Victivallaceae.id.2255	21.4281	0.00599482
rs7077363	A	G	0.148942	0.0318366	2.83376e-06	3912	family.Victivallaceae.id.2255	21.8756	0.00556365
rs7314815	A	G	0.101088	0.0225594	6.40086e-06	3912	family.Victivallaceae.id.2255	20.0688	0.00510649
rs7627405	T	C	-0.134158	0.0301427	8.1942e-06	3555	family.Victivallaceae.id.2255	19.7981	0.00554134
rs10506058	G	A	0.0997048	0.0221926	8.92443e-06	4163	genus.Clostridiuminnocuumgroup.id.14397	20.1747	0.00482514
rs1942371	A	G	-0.157938	0.034187	4.06337e-06	3971	genus.Clostridiuminnocuumgroup.id.14397	21.3321	0.00534594
rs40656	T	C	0.142664	0.0311021	8.6152e-06	4048	genus.Clostridiuminnocuumgroup.id.14397	21.0299	0.00517082
rs4869133	A	G	-0.180591	0.0409505	7.24455e-06	3735	genus.Clostridiuminnocuumgroup.id.14397	19.4374	0.00517994
rs61267978	C	T	0.14708	0.0320875	5.58513e-06	4165	genus.Clostridiuminnocuumgroup.id.14397	21.0002	0.00501918
rs6577484	A	G	0.160425	0.0360857	8.40602e-06	3858	genus.Clostridiuminnocuumgroup.id.14397	19.7536	0.00509671
rs6890185	C	T	0.113424	0.0233137	1.12244e-06	4166	genus.Clostridiuminnocuumgroup.id.14397	23.6579	0.00564942
rs11128180	G	A	0.0592944	0.0128769	3.67144e-06	17151	class.Betaproteobacteria.id.2867	21.2008	0.00123475
rs1511453	G	A	0.0923492	0.0199158	4.75765e-06	17085	class.Betaproteobacteria.id.2867	21.499	0.00125692
rs1928341	G	A	0.0525581	0.0110408	2.01529e-06	17150	class.Betaproteobacteria.id.2867	22.6584	0.0013196
rs2321387	A	G	-0.0494596	0.0109424	5.80036e-06	17149	class.Betaproteobacteria.id.2867	20.428	0.00118993
rs2613606	T	C	-0.0513106	0.0109091	2.19817e-06	17146	class.Betaproteobacteria.id.2867	22.12	0.00128859
rs320161	G	A	0.0572286	0.01262	7.33242e-06	17035	class.Betaproteobacteria.id.2867	20.5617	0.00120571
rs4033856	T	C	0.0832423	0.0167237	5.17166e-07	15945	class.Betaproteobacteria.id.2867	24.7725	0.00155141
rs6087811	G	T	-0.0978177	0.0198522	7.44305e-07	16184	class.Betaproteobacteria.id.2867	24.2753	0.00149789
rs62395635	C	T	0.109741	0.0236	2.94091e-06	15108	class.Betaproteobacteria.id.2867	21.62	0.00142917
rs75242906	T	C	-0.121083	0.028075	9.27278e-06	10803	class.Betaproteobacteria.id.2867	18.5972	0.00171885
rs112617308	C	T	-0.170873	0.0362844	2.38033e-06	4001	genus.Eubacteriumbrachygroup.id.11296	22.1662	0.00551239
rs12151423	G	A	0.101329	0.0227324	9.2705e-06	3854	genus.Eubacteriumbrachygroup.id.11296	19.8585	0.00512893
rs13139592	C	T	-0.145997	0.0327192	7.96753e-06	3842	genus.Eubacteriumbrachygroup.id.11296	19.9	0.00515558
rs1384962	G	A	0.120888	0.0266264	6.99292e-06	4001	genus.Eubacteriumbrachygroup.id.11296	20.6028	0.00512557
rs2913110	T	C	0.105143	0.022942	4.55806e-06	4001	genus.Eubacteriumbrachygroup.id.11296	20.9934	0.00522224
rs4862235	A	G	0.104806	0.0225751	3.73143e-06	4000	genus.Eubacteriumbrachygroup.id.11296	21.5425	0.00535945
rs62348779	C	T	-0.201481	0.043286	3.78122e-06	3827	genus.Eubacteriumbrachygroup.id.11296	21.6543	0.00562938
rs6591893	A	G	0.108225	0.0240319	7.34344e-06	3999	genus.Eubacteriumbrachygroup.id.11296	20.2706	0.00504586
rs720439	G	A	-0.111927	0.0251252	7.02827e-06	4001	genus.Eubacteriumbrachygroup.id.11296	19.835	0.00493551
rs73199919	C	T	-0.236717	0.0531335	8.15524e-06	3008	genus.Eubacteriumbrachygroup.id.11296	19.835	0.00655522
rs10444197	G	A	-0.0505823	0.0113455	5.98464e-06	17380	genus.Eubacteriumcoprostanoligenesgroup.id.11375	19.8746	0.00114236
rs11052069	C	T	0.0477832	0.0107833	9.37949e-06	17380	genus.Eubacteriumcoprostanoligenesgroup.id.11375	19.6333	0.00112851
rs11720857	T	C	0.0630776	0.0144485	9.26255e-06	16960	genus.Eubacteriumcoprostanoligenesgroup.id.11375	19.057	0.00112251
rs12906958	T	C	-0.0533159	0.0115935	4.34803e-06	17380	genus.Eubacteriumcoprostanoligenesgroup.id.11375	21.1464	0.00121537
rs17159861	T	C	0.0962228	0.0168388	1.03787e-08	17380	genus.Eubacteriumcoprostanoligenesgroup.id.11375	32.6499	0.00187528
rs2644213	A	G	0.0538845	0.0121245	9.85638e-06	17380	genus.Eubacteriumcoprostanoligenesgroup.id.11375	19.7494	0.00113517
rs4076415	G	T	0.0515152	0.0110294	1.98974e-06	16960	genus.Eubacteriumcoprostanoligenesgroup.id.11375	21.8129	0.00128464
rs62024432	T	C	-0.0769698	0.0172101	7.50207e-06	17271	genus.Eubacteriumcoprostanoligenesgroup.id.11375	19.9996	0.00115678
rs6762473	A	C	0.0521584	0.0112353	4.26113e-06	17377	genus.Eubacteriumcoprostanoligenesgroup.id.11375	21.5493	0.00123871
rs73109678	A	G	-0.0796956	0.0172275	3.66339e-06	17379	genus.Eubacteriumcoprostanoligenesgroup.id.11375	21.398	0.00122988
rs76898927	A	G	0.123055	0.0266375	4.78979e-06	12197	genus.Eubacteriumcoprostanoligenesgroup.id.11375	21.3374	0.00174663
rs79895140	C	T	-0.0641017	0.0141153	8.61816e-06	16139	genus.Eubacteriumcoprostanoligenesgroup.id.11375	20.6208	0.00127623
rs9648214	C	T	-0.0828719	0.016431	2.5203e-07	17379	genus.Eubacteriumcoprostanoligenesgroup.id.11375	25.4354	0.0014616
rs182318	A	G	-0.0824941	0.0195615	8.39837e-06	14777	genus.Eubacteriumeligensgroup.id.14372	17.7821	0.00120208
rs2200429	G	A	-0.0888825	0.0198479	5.29721e-06	14761	genus.Eubacteriumeligensgroup.id.14372	20.0514	0.00135674
rs265534	G	T	-0.0563756	0.0120127	2.26758e-06	14776	genus.Eubacteriumeligensgroup.id.14372	22.0212	0.00148832
rs4583233	C	A	0.0670205	0.0128122	2.83852e-07	14327	genus.Eubacteriumeligensgroup.id.14372	27.3595	0.00190627
rs4888188	G	T	-0.053328	0.0119126	7.74138e-06	14771	genus.Eubacteriumeligensgroup.id.14372	20.0373	0.00135488
rs56080211	T	C	0.123093	0.0282743	9.1429e-06	10699	genus.Eubacteriumeligensgroup.id.14372	18.9496	0.00176835
rs6923695	G	T	0.103268	0.0229525	4.87406e-06	12891	genus.Eubacteriumeligensgroup.id.14372	20.2396	0.00156784
rs10147907	G	T	0.172263	0.039601	8.27246e-06	3833	genus.Eubacteriumfissicatenagroup.id.14373	18.9123	0.0049124
rs11818408	A	G	0.10585	0.0237114	8.20015e-06	3590	genus.Eubacteriumfissicatenagroup.id.14373	19.9172	0.00552041
rs11876297	C	T	0.131469	0.0281712	2.66556e-06	3396	genus.Eubacteriumfissicatenagroup.id.14373	21.7662	0.00637228
rs151257695	G	A	0.20951	0.0454847	3.09681e-06	3587	genus.Eubacteriumfissicatenagroup.id.14373	21.2049	0.0058801
rs1768152	C	T	0.139489	0.0316186	8.70054e-06	3590	genus.Eubacteriumfissicatenagroup.id.14373	19.4514	0.005392
rs2733072	A	G	0.109644	0.0228306	1.49089e-06	3833	genus.Eubacteriumfissicatenagroup.id.14373	23.0521	0.00598126
rs3771393	T	C	0.130842	0.0266671	7.37909e-07	3792	genus.Eubacteriumfissicatenagroup.id.14373	24.0611	0.00630853
rs6934739	G	A	0.111463	0.0252788	9.75326e-06	3831	genus.Eubacteriumfissicatenagroup.id.14373	19.4323	0.00504941
rs7104872	A	G	0.138612	0.0291906	2.7315e-06	3829	genus.Eubacteriumfissicatenagroup.id.14373	22.5366	0.00585437
rs10501370	T	C	-0.115589	0.0252489	5.41918e-06	13824	genus.Eubacteriumhalliigroup.id.11338	20.9549	0.00151376
rs10798999	T	C	0.0601661	0.0126752	2.60558e-06	16561	genus.Eubacteriumhalliigroup.id.11338	22.5288	0.00135867
rs10808115	C	A	-0.0504747	0.0109922	4.42448e-06	16566	genus.Eubacteriumhalliigroup.id.11338	21.0825	0.00127117
rs117748144	C	T	-0.126582	0.028712	7.86002e-06	10861	genus.Eubacteriumhalliigroup.id.11338	19.4329	0.00178637
rs13116360	C	T	0.154124	0.0297185	2.94487e-07	10323	genus.Eubacteriumhalliigroup.id.11338	26.8908	0.00259868
rs17074066	C	T	-0.0813986	0.0189272	9.34905e-06	15804	genus.Eubacteriumhalliigroup.id.11338	18.4929	0.00116892
rs17474256	A	G	0.0810805	0.0184573	9.45445e-06	16460	genus.Eubacteriumhalliigroup.id.11338	19.2949	0.001171
rs281379	G	A	-0.0499523	0.0112153	9.32796e-06	16130	genus.Eubacteriumhalliigroup.id.11338	19.8352	0.00122835
rs28584818	G	A	0.126115	0.0268627	4.43235e-06	11095	genus.Eubacteriumhalliigroup.id.11338	22.0372	0.00198265
rs60254196	G	A	-0.0522832	0.0111865	2.69672e-06	16238	genus.Eubacteriumhalliigroup.id.11338	21.8415	0.00134344
rs630939	T	C	-0.0508914	0.0114352	9.15759e-06	16238	genus.Eubacteriumhalliigroup.id.11338	19.8037	0.00121826
rs6550770	C	T	-0.198087	0.0443545	4.823e-06	4279	genus.Eubacteriumhalliigroup.id.11338	19.9359	0.00463956
rs74018587	T	C	0.208943	0.043822	3.70257e-06	3039	genus.Eubacteriumhalliigroup.id.11338	22.7188	0.00742512
rs78056098	T	G	-0.0507411	0.0113758	8.28818e-06	16568	genus.Eubacteriumhalliigroup.id.11338	19.8931	0.0011994
rs949971	G	T	-0.0540164	0.0116101	3.29002e-06	16566	genus.Eubacteriumhalliigroup.id.11338	21.6436	0.00130496
rs10263623	T	C	0.193496	0.0439023	8.90706e-06	3080	genus.Eubacteriumnodatumgroup.id.11297	19.4127	0.0062674
rs10458299	C	T	-0.187753	0.041969	8.36714e-06	3271	genus.Eubacteriumnodatumgroup.id.11297	20.0009	0.00608115
rs11006576	G	A	-0.110167	0.024593	7.98664e-06	3295	genus.Eubacteriumnodatumgroup.id.11297	20.0548	0.00605327
rs113893692	T	C	-0.185107	0.0403573	5.75702e-06	3195	genus.Eubacteriumnodatumgroup.id.11297	21.0247	0.00654155
rs34297067	G	A	-0.186907	0.0341475	6.59784e-08	3271	genus.Eubacteriumnodatumgroup.id.11297	29.941	0.00907593
rs61841040	T	G	0.160621	0.0341609	3.56141e-06	3295	genus.Eubacteriumnodatumgroup.id.11297	22.0944	0.00666479
rs6818880	G	A	-0.110081	0.0245964	7.8254e-06	3291	genus.Eubacteriumnodatumgroup.id.11297	20.0176	0.00604942
rs77910827	T	C	0.201788	0.0413568	9.05381e-07	3271	genus.Eubacteriumnodatumgroup.id.11297	23.7921	0.00722551
rs7827125	T	C	0.1223	0.0271331	7.17355e-06	3294	genus.Eubacteriumnodatumgroup.id.11297	20.3043	0.00612996
rs7880204	C	T	-0.125454	0.0275303	6.83884e-06	3294	genus.Eubacteriumnodatumgroup.id.11297	20.753	0.00626459
rs9425984	C	T	-0.130234	0.0292347	7.20681e-06	3294	genus.Eubacteriumnodatumgroup.id.11297	19.833	0.00598852
rs12129908	A	C	0.0893273	0.0198333	5.79516e-06	5377	genus.Eubacteriumoxidoreducensgroup.id.11339	20.2776	0.0037584
rs12423772	T	G	0.14098	0.0295029	2.62925e-06	5321	genus.Eubacteriumoxidoreducensgroup.id.11339	22.8255	0.00427298
rs2973294	T	G	0.0923559	0.0195439	2.38836e-06	5378	genus.Eubacteriumoxidoreducensgroup.id.11339	22.3227	0.00413511
rs34561138	A	G	0.216145	0.045992	2.51163e-06	4186	genus.Eubacteriumoxidoreducensgroup.id.11339	22.076	0.0052486
rs440215	T	C	0.0932766	0.0195294	1.65407e-06	5377	genus.Eubacteriumoxidoreducensgroup.id.11339	22.8038	0.00422464
rs10248854	A	C	-0.0527827	0.0113464	4.20676e-06	17348	genus.Eubacteriumrectalegroup.id.14374	21.6382	0.00124589
rs10797540	G	A	0.0503179	0.0108389	3.53384e-06	17350	genus.Eubacteriumrectalegroup.id.14374	21.5487	0.0012406
rs143694765	C	T	0.0870025	0.019779	9.75369e-06	15124	genus.Eubacteriumrectalegroup.id.14374	19.3464	0.00127772
rs2884897	G	A	-0.129364	0.0289021	6.44426e-06	10813	genus.Eubacteriumrectalegroup.id.14374	20.0303	0.00184934
rs314726	C	T	0.0528824	0.0109486	1.37967e-06	16966	genus.Eubacteriumrectalegroup.id.14374	23.3266	0.00137318
rs35398954	G	A	-0.0901402	0.0174602	5.39945e-07	16621	genus.Eubacteriumrectalegroup.id.14374	26.6494	0.00160098
rs58498416	T	C	-0.0517316	0.0118196	9.6842e-06	17350	genus.Eubacteriumrectalegroup.id.14374	19.1537	0.00110287
rs59427698	G	A	-0.0576035	0.0130853	5.36906e-06	16613	genus.Eubacteriumrectalegroup.id.14374	19.3765	0.00116513
rs62547233	G	A	0.0536319	0.0120201	9.8982e-06	17347	genus.Eubacteriumrectalegroup.id.14374	19.9059	0.00114633
rs10131724	C	A	-0.199832	0.0414577	2.38663e-06	5071	genus.Eubacteriumruminantiumgroup.id.11340	23.2247	0.00456081
rs10923018	A	G	0.0726438	0.0160924	6.79541e-06	7739	genus.Eubacteriumruminantiumgroup.id.11340	20.3724	0.0026262
rs11637981	T	G	-0.073258	0.0160888	5.43671e-06	7718	genus.Eubacteriumruminantiumgroup.id.11340	20.7277	0.00267913
rs13025464	C	T	-0.0737077	0.0163786	6.96842e-06	7738	genus.Eubacteriumruminantiumgroup.id.11340	20.247	0.00261042
rs139749	T	C	-0.0845439	0.0171791	8.58845e-07	7314	genus.Eubacteriumruminantiumgroup.id.11340	24.2129	0.00330046
rs16891896	A	G	-0.174787	0.0390573	2.3812e-06	4753	genus.Eubacteriumruminantiumgroup.id.11340	20.0185	0.00419586
rs17519472	T	C	0.107804	0.0233984	4.70356e-06	7710	genus.Eubacteriumruminantiumgroup.id.11340	21.222	0.00274569
rs209813	A	G	-0.103488	0.0236391	9.23146e-06	7264	genus.Eubacteriumruminantiumgroup.id.11340	19.1602	0.00263148
rs2116427	G	A	0.0911461	0.0182353	4.67364e-07	7739	genus.Eubacteriumruminantiumgroup.id.11340	24.9768	0.00321784
rs2229917	G	A	0.153538	0.0323922	2.15894e-06	7050	genus.Eubacteriumruminantiumgroup.id.11340	22.4609	0.00317672
rs2418654	T	C	-0.0748879	0.0165852	6.17247e-06	7314	genus.Eubacteriumruminantiumgroup.id.11340	20.3829	0.00277984
rs2817174	T	C	-0.0734306	0.0163687	7.8696e-06	7710	genus.Eubacteriumruminantiumgroup.id.11340	20.1193	0.00260339
rs57340348	C	T	-0.0979429	0.0212166	4.93278e-06	7314	genus.Eubacteriumruminantiumgroup.id.11340	21.3047	0.0029052
rs606117	G	A	0.0833243	0.018056	4.81639e-06	7263	genus.Eubacteriumruminantiumgroup.id.11340	21.2903	0.00292357
rs6676699	T	G	-0.0888124	0.0196447	6.37979e-06	7708	genus.Eubacteriumruminantiumgroup.id.11340	20.4335	0.00264462
rs7000472	G	A	-0.0762282	0.016523	4.06848e-06	7739	genus.Eubacteriumruminantiumgroup.id.11340	21.2785	0.00274268
rs72836424	T	C	-0.139825	0.030069	2.62125e-06	7314	genus.Eubacteriumruminantiumgroup.id.11340	21.6178	0.00294777
rs73139629	C	A	-0.115098	0.0247909	5.36199e-06	7314	genus.Eubacteriumruminantiumgroup.id.11340	21.5491	0.00293843
rs11617697	G	A	-0.143349	0.0286241	7.21757e-07	11497	genus.Eubacteriumventriosumgroup.id.11341	25.0754	0.00217667
rs12964517	A	G	0.0587198	0.0123453	2.07499e-06	15289	genus.Eubacteriumventriosumgroup.id.11341	22.6207	0.00147755
rs13082419	T	C	-0.0715522	0.016137	9.55987e-06	14501	genus.Eubacteriumventriosumgroup.id.11341	19.6581	0.00135399
rs16884680	T	G	-0.0906428	0.0191909	1.73969e-06	15289	genus.Eubacteriumventriosumgroup.id.11341	22.3059	0.00145701
rs35179274	T	C	-0.0627263	0.013786	5.75792e-06	15287	genus.Eubacteriumventriosumgroup.id.11341	20.6999	0.00135243
rs3809430	C	T	-0.0548171	0.0118426	3.55317e-06	15287	genus.Eubacteriumventriosumgroup.id.11341	21.4232	0.00139962
rs57199565	C	T	0.0783394	0.0160257	7.97037e-07	14913	genus.Eubacteriumventriosumgroup.id.11341	23.8929	0.0015998
rs66746423	T	C	0.0751501	0.0164978	6.11142e-06	14578	genus.Eubacteriumventriosumgroup.id.11341	20.7465	0.00142131
rs6704822	G	A	0.0739179	0.0166705	6.6223e-06	15289	genus.Eubacteriumventriosumgroup.id.11341	19.6583	0.0012843
rs72783037	A	C	0.0658926	0.0143747	6.54762e-06	15286	genus.Eubacteriumventriosumgroup.id.11341	21.0097	0.00137273
rs73615400	C	T	-0.0956303	0.0193428	9.53613e-07	15146	genus.Eubacteriumventriosumgroup.id.11341	24.4398	0.00161122
rs73849225	C	T	0.0975711	0.0224388	5.20909e-06	14573	genus.Eubacteriumventriosumgroup.id.11341	18.9053	0.00129578
rs78250280	A	G	0.0749762	0.0164404	3.35791e-06	14835	genus.Eubacteriumventriosumgroup.id.11341	20.7951	0.00139999
rs876734	T	C	-0.0618696	0.0132532	2.88908e-06	14913	genus.Eubacteriumventriosumgroup.id.11341	21.7898	0.00145919
rs9316536	G	T	-0.0817111	0.0183121	7.83519e-06	15289	genus.Eubacteriumventriosumgroup.id.11341	19.9081	0.00130059
rs10774377	G	A	0.052659	0.0113858	3.24401e-06	18330	class.Clostridia.id.1859	21.3879	0.00116559
rs112334273	A	G	0.0641008	0.0127404	3.81407e-07	18217	class.Clostridia.id.1859	25.3114	0.00138766
rs13105690	C	T	-0.0529097	0.011818	8.7779e-06	18340	class.Clostridia.id.1859	20.0418	0.00109172
rs13179700	C	T	0.0511937	0.0109569	3.37083e-06	18338	class.Clostridia.id.1859	21.8279	0.00118903
rs1842454	A	G	-0.0547202	0.0127338	8.72023e-06	18340	class.Clostridia.id.1859	18.4642	0.00100587
rs2273429	G	A	-0.0724037	0.0153105	4.52136e-06	18337	class.Clostridia.id.1859	22.3612	0.00121811
rs6797343	T	G	0.0592279	0.0134556	9.35647e-06	18340	class.Clostridia.id.1859	19.373	0.00105533
rs6814436	C	T	0.0739995	0.0150815	9.65098e-07	18336	class.Clostridia.id.1859	24.0724	0.00131127
rs6815608	C	T	0.103803	0.0210883	4.01857e-07	16731	class.Clostridia.id.1859	24.2263	0.00144607
rs72738886	C	T	0.086617	0.0190393	8.24241e-06	16934	class.Clostridia.id.1859	20.6945	0.00122072
rs72915163	C	T	-0.0581025	0.0120557	1.34295e-06	18317	class.Clostridia.id.1859	23.2249	0.00126648
rs72915163	C	T	-0.0581025	0.0120557	1.34295e-06	18317	class.Clostridia.id.1859	23.2249	0.00126648
rs10140184	C	A	0.0576795	0.012599	4.95862e-06	12930	genus.Eubacteriumxylanophilumgroup.id.14375	20.9558	0.00161834
rs10917203	C	A	0.0612633	0.0130917	3.15155e-06	12930	genus.Eubacteriumxylanophilumgroup.id.14375	21.8949	0.00169074
rs112176119	T	C	-0.113455	0.0245762	3.32766e-06	12199	genus.Eubacteriumxylanophilumgroup.id.14375	21.3084	0.00174397
rs13239072	A	G	0.0687427	0.0142728	1.81783e-06	13307	genus.Eubacteriumxylanophilumgroup.id.14375	23.1936	0.00174019
rs17830032	A	G	-0.160597	0.0310515	2.38893e-07	9527	genus.Eubacteriumxylanophilumgroup.id.14375	26.7437	0.00279988
rs1999224	T	G	-0.0949051	0.0203503	3.75492e-06	13309	genus.Eubacteriumxylanophilumgroup.id.14375	21.7457	0.00163149
rs2012708	G	A	0.0573202	0.0126905	6.5254e-06	13306	genus.Eubacteriumxylanophilumgroup.id.14375	20.3983	0.0015309
rs2213117	G	T	0.0877797	0.0189012	4.21329e-06	12878	genus.Eubacteriumxylanophilumgroup.id.14375	21.5646	0.00167199
rs75586835	G	A	-0.114498	0.0263455	9.38708e-06	12550	genus.Eubacteriumxylanophilumgroup.id.14375	18.8847	0.00150274
rs10931481	A	G	0.0610096	0.0130484	3.38211e-06	13382	genus.Ruminococcusgauvreauiigroup.id.11342	21.8582	0.00163098
rs12079579	G	A	0.0955324	0.0213436	5.03725e-06	12986	genus.Ruminococcusgauvreauiigroup.id.11342	20.0308	0.00154035
rs12539819	T	C	0.110654	0.0240684	4.49375e-06	11860	genus.Ruminococcusgauvreauiigroup.id.11342	21.1332	0.00177901
rs1391597	T	C	0.0590284	0.0124874	1.85964e-06	13382	genus.Ruminococcusgauvreauiigroup.id.11342	22.3417	0.001667
rs2047242	G	A	-0.067603	0.0133738	2.46372e-07	13369	genus.Ruminococcusgauvreauiigroup.id.11342	25.5481	0.00190764
rs2166943	C	A	0.0566974	0.0123497	5.27717e-06	13377	genus.Ruminococcusgauvreauiigroup.id.11342	21.0742	0.00157316
rs289410	A	G	-0.0654926	0.0139101	2.27464e-06	13380	genus.Ruminococcusgauvreauiigroup.id.11342	22.1645	0.00165405
rs431418	G	A	-0.094737	0.0210157	5.53667e-06	13289	genus.Ruminococcusgauvreauiigroup.id.11342	20.3182	0.00152685
rs71386687	G	T	0.121037	0.02386	2.90761e-07	11340	genus.Ruminococcusgauvreauiigroup.id.11342	25.7288	0.00226412
rs73802842	A	C	0.0736808	0.0169665	7.48026e-06	13382	genus.Ruminococcusgauvreauiigroup.id.11342	18.8565	0.00140732
rs9870933	G	A	0.0621643	0.0126072	8.4912e-07	13382	genus.Ruminococcusgauvreauiigroup.id.11342	24.3098	0.00181358
rs11597105	G	A	0.114673	0.0250653	6.94868e-06	6328	genus.Ruminococcusgnavusgroup.id.14376	20.9237	0.00329667
rs11864644	C	T	-0.139804	0.0318253	5.0088e-06	6241	genus.Ruminococcusgnavusgroup.id.14376	19.2909	0.00308245
rs12136548	T	C	0.0901946	0.0196476	3.09631e-06	6401	genus.Ruminococcusgnavusgroup.id.14376	21.0672	0.00328146
rs12989336	A	G	-0.0846861	0.0187936	7.11808e-06	6401	genus.Ruminococcusgnavusgroup.id.14376	20.2987	0.00316213
rs13163520	A	G	-0.127377	0.0233883	5.61015e-08	6326	genus.Ruminococcusgnavusgroup.id.14376	29.6517	0.00466688
rs2909242	A	C	-0.0909965	0.018351	7.40957e-07	6401	genus.Ruminococcusgnavusgroup.id.14376	24.5807	0.00382663
rs3124783	G	A	-0.11599	0.0249099	2.6652e-06	6401	genus.Ruminococcusgnavusgroup.id.14376	21.675	0.00337581
rs4388134	T	C	-0.0904997	0.0203544	9.11637e-06	6399	genus.Ruminococcusgnavusgroup.id.14376	19.7625	0.00307982
rs62167033	C	T	0.185289	0.0396295	3.49529e-06	5194	genus.Ruminococcusgnavusgroup.id.14376	21.8522	0.00419117
rs78399089	C	T	0.144445	0.0326618	6.62998e-06	5944	genus.Ruminococcusgnavusgroup.id.14376	19.5514	0.00327959
rs934940	C	A	-0.105045	0.0229588	2.73705e-06	6309	genus.Ruminococcusgnavusgroup.id.14376	20.9273	0.00330713
rs10904297	G	A	-0.167804	0.0389812	2.68713e-06	3143	genus.Ruminococcustorquesgroup.id.14377	18.5191	0.00586135
rs10967781	A	C	0.0507994	0.0113322	8.36865e-06	17791	genus.Ruminococcustorquesgroup.id.14377	20.0927	0.00112822
rs12434631	G	A	0.074697	0.0153401	2.77247e-06	17353	genus.Ruminococcustorquesgroup.id.14377	23.7084	0.00136454
rs1475330	C	T	0.0523492	0.01182	8.13435e-06	17353	genus.Ruminococcustorquesgroup.id.14377	19.6125	0.00112906
rs158487	G	A	0.0531781	0.0116341	7.51817e-06	17798	genus.Ruminococcustorquesgroup.id.14377	20.8907	0.00117252
rs35866622	C	T	-0.0612024	0.0109421	2.21337e-08	17240	genus.Ruminococcustorquesgroup.id.14377	31.2812	0.00181138
rs4073731	C	T	0.0651948	0.0142221	4.0525e-06	17793	genus.Ruminococcustorquesgroup.id.14377	21.0111	0.0011796
rs77034621	G	T	-0.151553	0.0335878	6.06872e-06	8567	genus.Ruminococcustorquesgroup.id.14377	20.3547	0.00237086
rs2715439	T	C	0.0746684	0.0164822	6.27e-06	7468	genus.Actinomyces.id.423	20.5177	0.00274061
rs34583783	T	G	0.126596	0.0268461	4.48529e-06	7468	genus.Actinomyces.id.423	22.2311	0.00296881
rs35011108	G	A	0.232634	0.0512044	6.33832e-06	3515	genus.Actinomyces.id.423	20.6293	0.00583798
rs4073240	A	G	0.0749687	0.0167368	7.94274e-06	7468	genus.Actinomyces.id.423	20.0585	0.00267944
rs4146653	A	G	0.0985224	0.0214182	4.49647e-06	7468	genus.Actinomyces.id.423	21.1537	0.00282533
rs71315246	G	A	-0.0969809	0.021925	9.82978e-06	7468	genus.Actinomyces.id.423	19.5603	0.00261307
rs7915461	C	T	0.18776	0.0401636	5.91984e-06	5282	genus.Actinomyces.id.423	21.8462	0.00412048
rs11604400	T	C	-0.102524	0.0234834	9.74463e-06	8107	genus.Adlercreutzia.id.812	19.0557	0.00234559
rs13231526	A	C	0.143237	0.0311654	4.81355e-06	8051	genus.Adlercreutzia.id.812	21.1182	0.00261684
rs2717140	T	C	-0.119225	0.0251081	2.04594e-06	8243	genus.Adlercreutzia.id.812	22.5425	0.00272795
rs55719207	A	G	-0.0699243	0.0158036	9.60505e-06	8243	genus.Adlercreutzia.id.812	19.5721	0.00236934
rs6664405	C	T	-0.0953084	0.0210752	5.23422e-06	8051	genus.Adlercreutzia.id.812	20.4462	0.00253378
rs7680684	T	C	-0.083381	0.0168901	9.76904e-07	8243	genus.Adlercreutzia.id.812	24.3649	0.00294783
rs9490822	T	C	-0.0734512	0.0155789	2.54421e-06	8243	genus.Adlercreutzia.id.812	22.2238	0.00268949
rs9915817	C	T	0.0749219	0.016833	8.21673e-06	8243	genus.Adlercreutzia.id.812	19.8056	0.00239754
rs111862613	C	T	0.0911199	0.0196748	3.39236e-06	11620	genus.Akkermansia.id.4037	21.4452	0.00184246
rs117107102	G	A	0.204406	0.0431629	3.01139e-06	4974	genus.Akkermansia.id.4037	22.4178	0.00448856
rs11729256	C	T	0.0750473	0.0150184	6.58393e-07	11860	genus.Akkermansia.id.4037	24.966	0.00210099
rs12908520	A	G	0.061772	0.0130954	2.26482e-06	11862	genus.Akkermansia.id.4037	22.2471	0.0018723
rs2602429	T	C	0.0745352	0.0156201	2.71569e-06	11689	genus.Akkermansia.id.4037	22.7656	0.00194416
rs3995795	T	C	0.0641175	0.0140999	5.21945e-06	11689	genus.Akkermansia.id.4037	20.675	0.00176594
rs4242783	A	G	0.0685454	0.0147701	2.99799e-06	11689	genus.Akkermansia.id.4037	21.5336	0.00183914
rs4936098	G	A	0.0649225	0.0135934	1.10359e-06	11857	genus.Akkermansia.id.4037	22.8067	0.00192011
rs61779207	A	G	-0.0760539	0.0167769	6.32116e-06	11590	genus.Akkermansia.id.4037	20.5468	0.00176997
rs74542928	C	T	0.112623	0.0236434	1.4802e-06	11215	genus.Akkermansia.id.4037	22.6858	0.00201908
rs9349825	G	A	-0.0703407	0.0147133	2.59886e-06	11857	genus.Akkermansia.id.4037	22.8518	0.0019239
rs941682	A	G	-0.0632957	0.0143777	9.17126e-06	11808	genus.Akkermansia.id.4037	19.3775	0.00163864
rs1107244	A	G	0.0758558	0.0171182	3.59059e-06	17571	genus.Alistipes.id.968	19.6341	0.00111629
rs11769002	A	G	-0.0528793	0.0109389	1.44962e-06	17571	genus.Alistipes.id.968	23.3657	0.00132817
rs11958296	G	A	-0.0981222	0.0218272	9.29574e-06	16214	genus.Alistipes.id.968	20.2062	0.00124482
rs12990744	T	C	-0.0776618	0.0172986	8.20725e-06	16694	genus.Alistipes.id.968	20.1531	0.0012059
rs1689282	C	A	-0.0520061	0.0113942	5.27578e-06	17090	genus.Alistipes.id.968	20.8301	0.00121751
rs2290844	T	C	0.0813969	0.0191632	9.10135e-06	17571	genus.Alistipes.id.968	18.0398	0.00102574
rs2450745	C	A	-0.080524	0.0184702	7.11836e-06	17571	genus.Alistipes.id.968	19.0046	0.00108054
rs2875322	C	T	-0.0580945	0.0131432	8.77703e-06	17459	genus.Alistipes.id.968	19.5351	0.00111779
rs34417064	G	A	-0.048202	0.0106868	7.00749e-06	17570	genus.Alistipes.id.968	20.3414	0.00115653
rs4810359	G	A	-0.0652428	0.0146155	7.49669e-06	17380	genus.Alistipes.id.968	19.9244	0.00114522
rs7129639	A	C	-0.0524955	0.0109584	1.78422e-06	17571	genus.Alistipes.id.968	22.9458	0.00130433
rs8130320	G	A	-0.049002	0.010717	4.83612e-06	17571	genus.Alistipes.id.968	20.904	0.00118841
rs1901739	G	T	0.115769	0.0248626	3.58801e-06	3212	genus.Allisonella.id.2174	21.6679	0.00670486
rs35110698	C	T	-0.146322	0.0320852	5.72322e-06	3212	genus.Allisonella.id.2174	20.7845	0.00643326
rs35778461	T	C	0.146679	0.0297186	1.2063e-06	3212	genus.Allisonella.id.2174	24.3449	0.007527
rs594561	T	C	0.112231	0.0251681	9.41103e-06	3212	genus.Allisonella.id.2174	19.8725	0.00615272
rs602075	G	A	0.168974	0.0296976	3.56575e-08	3212	genus.Allisonella.id.2174	32.3541	0.00997858
rs6742198	A	G	0.149152	0.0316484	3.34514e-06	3182	genus.Allisonella.id.2174	22.1963	0.00693158
rs76904847	A	G	0.148523	0.0334857	6.08751e-06	3182	genus.Allisonella.id.2174	19.6607	0.00614462
rs7898615	G	T	0.167966	0.0373586	8.87277e-06	3212	genus.Allisonella.id.2174	20.2019	0.00625407
rs2154444	G	T	0.138234	0.0308961	8.36755e-06	3009	genus.Alloprevotella.id.961	20.0049	0.00660881
rs34619204	A	G	-0.156037	0.0344392	8.8419e-06	3003	genus.Alloprevotella.id.961	20.5144	0.00678943
rs4364940	G	A	0.126418	0.0282207	8.58353e-06	3008	genus.Alloprevotella.id.961	20.0535	0.00662695
rs4680035	G	A	-0.119599	0.0259446	4.99052e-06	3007	genus.Alloprevotella.id.961	21.2361	0.00701735
rs58212166	G	A	-0.161506	0.0359102	7.93614e-06	3005	genus.Alloprevotella.id.961	20.2139	0.00668624
rs11250875	C	T	0.06075	0.0130939	4.82844e-06	17690	class.Coriobacteriia.id.809	21.5232	0.00121534
rs11656361	C	A	0.0773006	0.017553	8.02017e-06	16665	class.Coriobacteriia.id.809	19.3915	0.0011624
rs12974142	A	G	0.0789796	0.0177205	8.51232e-06	17413	class.Coriobacteriia.id.809	19.8623	0.00113949
rs13307134	T	C	0.0565686	0.0126265	7.79931e-06	17527	class.Coriobacteriia.id.809	20.0695	0.00114388
rs1397793	A	G	-0.0498855	0.0112446	9.77381e-06	17527	class.Coriobacteriia.id.809	19.6792	0.00112166
rs1816223	G	A	-0.0586265	0.0129006	4.84114e-06	17688	class.Coriobacteriia.id.809	20.65	0.00116623
rs240104	C	T	-0.0603429	0.0126849	1.51603e-06	17577	class.Coriobacteriia.id.809	22.6271	0.0012858
rs2442778	A	G	-0.116408	0.0258545	9.02703e-06	13472	class.Coriobacteriia.id.809	20.2689	0.00150249
rs3025411	G	A	0.0926543	0.0209468	8.26912e-06	15671	class.Coriobacteriia.id.809	19.5632	0.00124698
rs34739816	T	G	0.0965017	0.0207666	3.88358e-06	16593	class.Coriobacteriia.id.809	21.5917	0.00129972
rs45480394	G	T	-0.0504262	0.0113307	9.71448e-06	17413	class.Coriobacteriia.id.809	19.8039	0.00113614
rs4880783	T	G	0.056503	0.0125055	5.89507e-06	17691	class.Coriobacteriia.id.809	20.4121	0.00115261
rs67561917	G	A	-0.0714367	0.0154113	5.39129e-06	17333	class.Coriobacteriia.id.809	21.4838	0.00123808
rs719099	G	A	0.0778402	0.0155815	5.43317e-07	17687	class.Coriobacteriia.id.809	24.954	0.00140904
rs7540303	T	C	0.0483227	0.0109062	9.62148e-06	17691	class.Coriobacteriia.id.809	19.6295	0.00110847
rs7898585	C	T	0.0731501	0.0164186	5.24671e-06	17691	class.Coriobacteriia.id.809	19.8477	0.00112078
rs8010111	A	G	-0.103377	0.0229286	6.89624e-06	15996	class.Coriobacteriia.id.809	20.3253	0.00126919
rs10794359	C	T	-0.0953524	0.02006	2.23496e-06	4994	genus.Anaerofilum.id.2053	22.5854	0.00450395
rs1563175	C	A	0.0923834	0.0202157	5.53848e-06	5051	genus.Anaerofilum.id.2053	20.8755	0.00411757
rs17012738	G	T	0.0903417	0.0200239	7.24168e-06	5051	genus.Anaerofilum.id.2053	20.3472	0.00401378
rs17096874	T	C	-0.126337	0.0268919	2.8603e-06	5051	genus.Anaerofilum.id.2053	22.062	0.00435058
rs356049	A	G	0.132603	0.0289802	6.55844e-06	4994	genus.Anaerofilum.id.2053	20.9281	0.00417482
rs4244069	A	G	-0.146775	0.0326594	9.81202e-06	5030	genus.Anaerofilum.id.2053	20.1888	0.00399923
rs4506496	A	G	0.10309	0.0212861	1.4866e-06	4935	genus.Anaerofilum.id.2053	23.4457	0.00473034
rs712981	C	A	0.10076	0.0202902	6.83115e-07	5051	genus.Anaerofilum.id.2053	24.6505	0.00485854
rs79598899	T	C	0.182586	0.0357284	3.74728e-07	4709	genus.Anaerofilum.id.2053	26.1049	0.00551538
rs816292	C	T	-0.113003	0.02204	2.64038e-07	5017	genus.Anaerofilum.id.2053	26.2772	0.00521241
rs9299345	C	T	-0.1364	0.0302372	8.04309e-06	5051	genus.Anaerofilum.id.2053	20.341	0.00401255
rs10502061	G	A	0.0835752	0.0192017	7.93539e-06	16825	genus.Anaerostipes.id.1991	18.942	0.00112469
rs2014785	C	T	0.0515687	0.0112199	4.68061e-06	16445	genus.Anaerostipes.id.1991	21.1224	0.00128294
rs2396460	C	T	-0.0512653	0.0109555	2.91088e-06	16912	genus.Anaerostipes.id.1991	21.8941	0.00129307
rs2804244	G	A	-0.053089	0.0110983	2.04051e-06	16926	genus.Anaerostipes.id.1991	22.8795	0.00135007
rs3900776	A	G	-0.110013	0.0236302	2.74765e-06	14694	genus.Anaerostipes.id.1991	21.6719	0.00147291
rs60983350	A	G	-0.0539901	0.0116575	4.42054e-06	16344	genus.Anaerostipes.id.1991	21.4468	0.00131065
rs62157625	C	T	0.088573	0.0185548	1.44909e-06	15215	genus.Anaerostipes.id.1991	22.7842	0.00149544
rs62215703	A	G	0.0644965	0.0136702	1.9777e-06	15550	genus.Anaerostipes.id.1991	22.2571	0.00142946
rs6474958	G	A	-0.0500065	0.0112001	6.74483e-06	16918	genus.Anaerostipes.id.1991	19.9324	0.00117693
rs6726833	A	C	-0.0877497	0.0189408	3.32217e-06	16924	genus.Anaerostipes.id.1991	21.4606	0.0012666
rs6854026	C	T	-0.0508482	0.0109075	3.19578e-06	16921	genus.Anaerostipes.id.1991	21.7294	0.00128267
rs7193624	T	C	0.0750642	0.0150723	5.35482e-07	16926	genus.Anaerostipes.id.1991	24.8001	0.00146324
rs78735375	C	A	-0.137429	0.0305304	5.33384e-06	10360	genus.Anaerostipes.id.1991	20.2584	0.001952
rs10150232	G	A	0.0567088	0.0124877	6.67667e-06	16117	genus.Anaerotruncus.id.2054	20.6197	0.0012779
rs11018566	G	A	-0.156465	0.0366032	6.13709e-06	6278	genus.Anaerotruncus.id.2054	18.2666	0.00290211
rs115414803	C	A	-0.144356	0.0317524	6.83473e-06	9273	genus.Anaerotruncus.id.2054	20.6644	0.00222397
rs1272208	T	G	-0.0611743	0.0129831	4.27982e-06	16117	genus.Anaerotruncus.id.2054	22.1988	0.00137563
rs1431492	T	C	-0.0654996	0.0146188	7.35565e-06	16560	genus.Anaerotruncus.id.2054	20.0725	0.00121079
rs17734739	C	T	0.0660052	0.014908	7.42772e-06	15927	genus.Anaerotruncus.id.2054	19.6002	0.00122927
rs34449434	C	A	-0.0497004	0.0113402	9.85065e-06	16117	genus.Anaerotruncus.id.2054	19.2054	0.00119035
rs4669806	T	G	0.0576389	0.0122994	2.4206e-06	16566	genus.Anaerotruncus.id.2054	21.9589	0.00132395
rs6494922	G	A	0.0903106	0.0202257	6.62362e-06	16067	genus.Anaerotruncus.id.2054	19.9351	0.00123937
rs6563550	C	T	0.0877135	0.0176745	2.34517e-07	16566	genus.Anaerotruncus.id.2054	24.6256	0.00148449
rs7155595	A	C	0.0539336	0.0118903	7.54982e-06	16553	genus.Anaerotruncus.id.2054	20.5722	0.00124142
rs8005030	T	C	0.0554447	0.0117854	2.28298e-06	16548	genus.Anaerotruncus.id.2054	22.1297	0.00133568
rs9347879	C	T	0.050618	0.011049	4.22333e-06	16566	genus.Anaerotruncus.id.2054	20.9851	0.00126531
rs11585893	G	A	-0.0740746	0.0147633	1.79511e-06	17821	genus.Bacteroides.id.918	25.1722	0.00141067
rs13207588	G	A	-0.059205	0.0131195	7.48504e-06	17707	genus.Bacteroides.id.918	20.3627	0.00114879
rs1340391	C	T	-0.0592004	0.0132244	6.7301e-06	18302	genus.Bacteroides.id.918	20.0377	0.00109376
rs17619981	G	T	0.0880978	0.0187002	2.68683e-06	15801	genus.Bacteroides.id.918	22.1913	0.00140263
rs2023437	C	T	-0.0782325	0.0167634	5.01824e-06	17484	genus.Bacteroides.id.918	21.7771	0.00124414
rs66710942	T	C	0.0488038	0.0107412	5.86259e-06	17821	genus.Bacteroides.id.918	20.642	0.00115709
rs6795673	T	C	0.0538565	0.0105251	3.37909e-07	18301	genus.Bacteroides.id.918	26.1803	0.00142865
rs11155559	C	T	0.0956023	0.0212961	8.91914e-06	13383	genus.Barnesiella.id.944	20.1499	0.00150359
rs12909713	T	C	-0.0550716	0.0120039	4.94527e-06	14205	genus.Barnesiella.id.944	21.045	0.00147954
rs13242616	C	T	-0.0583747	0.0123176	2.29017e-06	13945	genus.Barnesiella.id.944	22.4562	0.00160798
rs199035	A	G	0.0559495	0.0119716	3.00294e-06	13945	genus.Barnesiella.id.944	21.8388	0.00156384
rs2276875	G	A	-0.0697176	0.0139537	4.65027e-07	13893	genus.Barnesiella.id.944	24.9599	0.00179362
rs2428166	A	G	-0.165859	0.0337309	8.50874e-07	8091	genus.Barnesiella.id.944	24.172	0.00297936
rs35177866	G	A	0.0917125	0.0190133	2.94763e-06	13394	genus.Barnesiella.id.944	23.2635	0.00173411
rs62251337	G	A	-0.0690763	0.0149374	4.24161e-06	13945	genus.Barnesiella.id.944	21.3818	0.00153117
rs72684847	C	T	-0.114369	0.0253873	6.76169e-06	12984	genus.Barnesiella.id.944	20.2917	0.00156062
rs76181748	T	C	-0.0778559	0.017164	6.7766e-06	14201	genus.Barnesiella.id.944	20.5724	0.00144677
rs77455852	G	T	-0.0891491	0.0195601	3.16354e-06	13394	genus.Barnesiella.id.944	20.7696	0.0015485
rs79795328	G	A	-0.0818645	0.0176441	4.23302e-06	13657	genus.Barnesiella.id.944	21.5243	0.00157382
rs12022129	A	G	0.0619356	0.0138937	7.99643e-06	14776	genus.Bifidobacterium.id.436	19.8693	0.00134308
rs12465599	G	A	0.0535787	0.0118217	6.26677e-06	14778	genus.Bifidobacterium.id.436	20.5382	0.00138804
rs13020688	A	G	0.0562696	0.0122617	4.07258e-06	14666	genus.Bifidobacterium.id.436	21.0564	0.00143387
rs1879087	T	C	0.105365	0.0240529	1.45213e-06	9066	genus.Bifidobacterium.id.436	19.1849	0.00211214
rs1961273	T	C	0.0674036	0.0132319	3.50864e-07	14778	genus.Bifidobacterium.id.436	25.9456	0.00175285
rs2491158	A	G	0.0712624	0.015983	8.04716e-06	14021	genus.Bifidobacterium.id.436	19.8766	0.00141583
rs2686790	C	T	0.070741	0.0157926	7.49893e-06	14778	genus.Bifidobacterium.id.436	20.0621	0.00135591
rs4988235	A	G	0.11878	0.0127144	2.4941e-20	14778	genus.Bifidobacterium.id.436	87.2642	0.00587113
rs540489	G	T	-0.0637641	0.0138746	5.19458e-06	14561	genus.Bifidobacterium.id.436	21.118	0.00144841
rs55888705	G	A	0.0546319	0.0121139	6.67019e-06	14777	genus.Bifidobacterium.id.436	20.3362	0.0013745
rs56108664	C	T	0.0729971	0.0157926	2.4402e-06	13916	genus.Bifidobacterium.id.436	21.362	0.00153294
rs5746486	C	T	-0.0536216	0.0120801	8.99955e-06	14778	genus.Bifidobacterium.id.436	19.7008	0.00133152
rs62181700	A	G	-0.0624643	0.0131205	2.17246e-06	14774	genus.Bifidobacterium.id.436	22.6622	0.00153179
rs638382	C	T	-0.0650864	0.0123008	9.44766e-08	14021	genus.Bifidobacterium.id.436	27.9933	0.00199283
rs6430601	G	T	0.0796261	0.0170313	1.09486e-06	14776	genus.Bifidobacterium.id.436	21.8552	0.00147712
rs7322849	C	T	0.112428	0.0201813	1.08368e-08	14778	genus.Bifidobacterium.id.436	31.0311	0.0020957
rs75344046	T	C	0.232354	0.0505979	4.86354e-06	3856	genus.Bifidobacterium.id.436	21.0771	0.00543914
rs7570971	C	A	0.113335	0.0125748	2.01343e-19	14666	genus.Bifidobacterium.id.436	81.2215	0.00550833
rs857444	T	C	0.0558234	0.0121219	3.57097e-06	14777	genus.Bifidobacterium.id.436	21.2047	0.00143311
rs11069458	C	T	-0.0680947	0.015503	7.71547e-06	12856	genus.Bilophila.id.3170	19.2898	0.00149843
rs1241171	A	G	-0.0692654	0.0150148	4.24037e-06	12856	genus.Bilophila.id.3170	21.2777	0.0016526
rs1571225	T	C	0.0826826	0.0170621	1.12289e-06	12854	genus.Bilophila.id.3170	23.4797	0.0018236
rs1969927	A	G	0.0564589	0.0126935	9.0722e-06	12777	genus.Bilophila.id.3170	19.7804	0.00154597
rs2728491	T	G	-0.0627416	0.0139456	6.33255e-06	12856	genus.Bilophila.id.3170	20.2379	0.00157197
rs3827020	T	C	0.0766479	0.0160642	1.78875e-06	12628	genus.Bilophila.id.3170	22.7621	0.00179955
rs4798126	A	G	0.073288	0.016799	7.14662e-06	12777	genus.Bilophila.id.3170	19.0297	0.00148739
rs542415	C	T	-0.0613623	0.0133436	4.70948e-06	12777	genus.Bilophila.id.3170	21.1441	0.00165238
rs60178956	A	G	-0.0624818	0.0141485	8.05619e-06	12777	genus.Bilophila.id.3170	19.4993	0.00152403
rs6793291	A	C	0.112729	0.0241633	3.1132e-06	11051	genus.Bilophila.id.3170	21.7611	0.00196564
rs72676854	C	T	0.123209	0.026882	5.62268e-06	11616	genus.Bilophila.id.3170	21.0031	0.00180517
rs7802841	A	C	0.0670097	0.0137701	1.76952e-06	12856	genus.Bilophila.id.3170	23.6775	0.00183865
rs9899990	G	A	-0.102702	0.0233878	9.06691e-06	12088	genus.Bilophila.id.3170	19.2801	0.0015927
rs11149971	T	C	0.117605	0.02339	1.03934e-06	16255	genus.Blautia.id.1992	25.2777	0.00155285
rs115043014	A	G	-0.206605	0.043992	5.186e-06	4902	genus.Blautia.id.1992	22.0475	0.00447934
rs117001700	C	T	0.196414	0.0441122	8.83912e-06	4965	genus.Blautia.id.1992	19.8177	0.00397721
rs12453000	T	C	0.0625335	0.0129987	1.26117e-06	17815	genus.Blautia.id.1992	23.1406	0.0012974
rs16892041	C	T	-0.0622605	0.0141804	8.82028e-06	18276	genus.Blautia.id.1992	19.2753	0.00105368
rs2788271	G	T	-0.0575596	0.0133492	7.16388e-06	18276	genus.Blautia.id.1992	18.59	0.00101626
rs3005511	G	A	0.0501085	0.0110768	6.18905e-06	18276	genus.Blautia.id.1992	20.4621	0.00111848
rs4926264	C	T	0.0826207	0.0178239	5.10293e-06	18276	genus.Blautia.id.1992	21.4844	0.0011743
rs67794373	T	C	0.0601709	0.0123443	1.00003e-06	18158	genus.Blautia.id.1992	23.7571	0.00130679
rs682885	G	A	-0.0493376	0.0107359	4.4908e-06	18274	genus.Blautia.id.1992	21.117	0.00115437
rs72973581	G	A	0.125169	0.0265408	1.73934e-06	12764	genus.Blautia.id.1992	22.2381	0.0017395
rs7860714	G	A	-0.0502178	0.0109853	4.09147e-06	18162	genus.Blautia.id.1992	20.8952	0.00114929
rs10084203	G	A	0.0549699	0.0123563	8.58646e-06	17135	genus.Butyricicoccus.id.2055	19.789	0.00115369
rs12034718	G	A	0.0701199	0.0158213	9.57686e-06	16237	genus.Butyricicoccus.id.2055	19.64	0.00120827
rs12585793	C	T	-0.262206	0.0564729	5.79191e-06	3135	genus.Butyricicoccus.id.2055	21.5441	0.00682955
rs2017189	T	G	-0.0506956	0.011024	3.87256e-06	17133	genus.Butyricicoccus.id.2055	21.1451	0.0012328
rs4962426	T	G	0.0614216	0.0135979	7.3849e-06	16889	genus.Butyricicoccus.id.2055	20.4007	0.00120662
rs56221232	C	T	0.0828027	0.0167401	7.6194e-07	17133	genus.Butyricicoccus.id.2055	24.4638	0.00142601
rs62478070	G	T	0.224039	0.0494959	5.9377e-06	4007	genus.Butyricicoccus.id.2055	20.4782	0.00508716
rs7322368	C	T	0.0815733	0.0183167	5.5178e-06	17134	genus.Butyricicoccus.id.2055	19.8314	0.00115623
rs11228830	G	A	0.135265	0.0298411	6.55162e-06	8974	genus.Butyricimonas.id.945	20.542	0.00228434
rs113054641	A	G	-0.144881	0.0274574	1.73694e-07	9949	genus.Butyricimonas.id.945	27.8367	0.00279069
rs12304031	A	G	-0.086278	0.0196846	6.70067e-06	10658	genus.Butyricimonas.id.945	19.2072	0.00179924
rs12458763	C	A	0.122037	0.0269587	6.36646e-06	10383	genus.Butyricimonas.id.945	20.488	0.00196972
rs1862649	A	G	0.113124	0.0248176	4.76256e-06	10123	genus.Butyricimonas.id.945	20.7732	0.00204828
rs2114713	T	G	0.062721	0.0138998	6.87713e-06	10734	genus.Butyricimonas.id.945	20.3577	0.00189333
rs62130338	A	G	-0.0732608	0.0158324	3.8981e-06	10557	genus.Butyricimonas.id.945	21.4076	0.00202409
rs62390301	C	T	-0.0872983	0.0174893	7.41905e-07	10634	genus.Butyricimonas.id.945	24.9107	0.00233752
rs7083431	C	A	0.0703539	0.0144439	8.8546e-07	10737	genus.Butyricimonas.id.945	23.7208	0.0022048
rs71428626	T	G	-0.133188	0.0289905	4.80413e-06	9776	genus.Butyricimonas.id.945	21.1024	0.00215438
rs72814525	G	A	0.0664154	0.0149766	8.24599e-06	10736	genus.Butyricimonas.id.945	19.662	0.0018284
rs78453362	G	A	-0.14948	0.0327073	4.0581e-06	8207	genus.Butyricimonas.id.945	20.882	0.00253858
rs9657374	T	C	0.0680719	0.0148172	4.50359e-06	10737	genus.Butyricimonas.id.945	21.1018	0.00196185
rs1035691	G	A	-0.055176	0.0121602	9.65172e-06	15168	class.Deltaproteobacteria.id.3087	20.5856	0.00135551
rs11599763	C	T	-0.0544219	0.0117397	3.94123e-06	15168	class.Deltaproteobacteria.id.3087	21.4872	0.00141479
rs17084793	A	G	-0.0710762	0.015953	5.68634e-06	15164	class.Deltaproteobacteria.id.3087	19.8475	0.00130732
rs17791387	G	A	-0.0735881	0.0154246	1.60223e-06	15071	class.Deltaproteobacteria.id.3087	22.7577	0.00150796
rs2838334	A	G	0.0561722	0.0124124	5.44551e-06	15168	class.Deltaproteobacteria.id.3087	20.4774	0.00134839
rs3935584	T	C	-0.0523485	0.011566	7.50121e-06	15166	class.Deltaproteobacteria.id.3087	20.4824	0.0013489
rs4506934	T	C	-0.0936514	0.02012	3.58887e-06	15061	class.Deltaproteobacteria.id.3087	21.6627	0.00143646
rs55744759	G	A	-0.0779693	0.0170738	7.3137e-06	15168	class.Deltaproteobacteria.id.3087	20.851	0.00137297
rs6058181	T	C	0.0825716	0.0165958	3.39554e-07	15100	class.Deltaproteobacteria.id.3087	24.7518	0.00163672
rs62020470	G	A	-0.0585411	0.0129358	4.85084e-06	15168	class.Deltaproteobacteria.id.3087	20.4774	0.0013484
rs9928243	A	C	-0.0538457	0.0117718	5.02081e-06	15167	class.Deltaproteobacteria.id.3087	20.9199	0.00137759
rs1007475	T	G	0.118065	0.0261271	7.92312e-06	3482	genus.Butyrivibrio.id.1993	20.4086	0.00583036
rs11761679	C	T	0.154775	0.0321539	2.20231e-06	3482	genus.Butyrivibrio.id.1993	23.1572	0.00661038
rs142855850	G	A	0.205013	0.0457138	6.85543e-06	3234	genus.Butyrivibrio.id.1993	20.1002	0.00618069
rs16934069	C	T	-0.133784	0.0299444	8.8591e-06	3482	genus.Butyrivibrio.id.1993	19.9494	0.00569991
rs16941336	T	C	0.127488	0.0267936	1.53182e-06	3482	genus.Butyrivibrio.id.1993	22.6268	0.00645996
rs17163238	A	G	0.140987	0.0309117	5.51196e-06	3482	genus.Butyrivibrio.id.1993	20.7904	0.00593876
rs4537857	C	T	-0.12459	0.0260992	1.80192e-06	3482	genus.Butyrivibrio.id.1993	22.7752	0.00650203
rs486484	G	A	-0.108349	0.0240008	6.61084e-06	3456	genus.Butyrivibrio.id.1993	20.3678	0.00586231
rs4928024	G	A	-0.17471	0.0389333	8.18641e-06	3481	genus.Butyrivibrio.id.1993	20.1254	0.00575155
rs72723662	T	C	0.224078	0.0449336	7.86241e-07	3073	genus.Butyrivibrio.id.1993	24.8527	0.00802773
rs74622183	G	A	-0.201027	0.0428204	2.45748e-06	3478	genus.Butyrivibrio.id.1993	22.0272	0.00629702
rs77356209	C	T	0.216874	0.0483299	6.6643e-06	3379	genus.Butyrivibrio.id.1993	20.1246	0.00592401
rs7752361	G	A	-0.11923	0.0239975	7.69113e-07	3481	genus.Butyrivibrio.id.1993	24.6713	0.00704156
rs7763512	A	G	0.119846	0.0253367	3.10655e-06	3259	genus.Butyrivibrio.id.1993	22.3603	0.0068185
rs9349693	G	A	0.117973	0.0259861	5.54958e-06	3482	genus.Butyrivibrio.id.1993	20.5984	0.00588424
rs10090365	G	A	-0.0834413	0.0180989	4.17309e-06	6145	genus.CandidatusSoleaferrea.id.11350	21.248	0.00344697
rs10809135	C	T	0.0834858	0.0182426	5.47174e-06	5999	genus.CandidatusSoleaferrea.id.11350	20.9366	0.00347903
rs36155147	T	C	0.104966	0.0240995	5.41138e-06	5958	genus.CandidatusSoleaferrea.id.11350	18.9642	0.00317395
rs4294381	C	T	0.112197	0.023186	1.3685e-06	6145	genus.CandidatusSoleaferrea.id.11350	23.4081	0.00379606
rs4678258	C	T	0.0986136	0.0215646	5.53183e-06	6101	genus.CandidatusSoleaferrea.id.11350	20.9049	0.00341588
rs6489992	G	A	-0.0840437	0.0187031	7.88786e-06	6142	genus.CandidatusSoleaferrea.id.11350	20.1857	0.0032768
rs6494306	G	A	-0.0969304	0.0214221	5.80051e-06	6145	genus.CandidatusSoleaferrea.id.11350	20.467	0.0033207
rs7400877	C	T	-0.0951085	0.0212799	9.29448e-06	6145	genus.CandidatusSoleaferrea.id.11350	19.9691	0.00324017
rs9973954	G	A	0.0892075	0.0195401	5.94796e-06	6145	genus.CandidatusSoleaferrea.id.11350	20.8356	0.0033803
rs12404911	T	C	0.140717	0.0304142	2.79891e-06	3239	genus.Catenibacterium.id.2153	21.3931	0.00656552
rs212393	A	G	-0.135254	0.0286209	3.62489e-06	3239	genus.Catenibacterium.id.2153	22.3185	0.0068476
rs73128290	G	A	0.129726	0.0284563	4.29372e-06	3239	genus.Catenibacterium.id.2153	20.7698	0.00637546
rs7742829	T	C	0.11411	0.0251099	5.60729e-06	3239	genus.Catenibacterium.id.2153	20.6391	0.0063356
rs10461257	G	A	-0.0551969	0.0122069	6.50746e-06	15987	genus.ChristensenellaceaeR.7group.id.11283	20.4439	0.00127731
rs17081797	G	A	-0.0904325	0.0204253	3.34031e-06	16324	genus.ChristensenellaceaeR.7group.id.11283	19.6001	0.0011994
rs62132810	G	A	-0.0828853	0.0179623	5.66711e-06	15066	genus.ChristensenellaceaeR.7group.id.11283	21.29	0.00141131
rs62190261	C	A	0.0958394	0.0214723	8.74023e-06	15274	genus.ChristensenellaceaeR.7group.id.11283	19.9193	0.00130261
rs62467127	T	C	0.114108	0.0251983	3.25362e-06	12719	genus.ChristensenellaceaeR.7group.id.11283	20.5033	0.00160968
rs73952017	T	C	-0.0862164	0.0194354	8.45769e-06	15274	genus.ChristensenellaceaeR.7group.id.11283	19.676	0.00128671
rs78521377	T	C	0.124992	0.0274797	5.60674e-06	12605	genus.ChristensenellaceaeR.7group.id.11283	20.6857	0.00163864
rs892686	G	A	0.0514099	0.011136	3.96861e-06	16325	genus.ChristensenellaceaeR.7group.id.11283	21.31	0.00130382
rs11264403	A	G	-0.139062	0.0334454	7.75544e-06	7285	genus.Clostridiumsensustricto1.id.1873	17.2831	0.00236745
rs115807074	G	A	-0.22736	0.0492575	4.31688e-06	4229	genus.Clostridiumsensustricto1.id.1873	21.295	0.00501259
rs116847295	T	C	0.110021	0.0246032	4.58118e-06	12910	genus.Clostridiumsensustricto1.id.1873	19.9943	0.00154659
rs12341505	A	G	0.0810718	0.0180121	4.82174e-06	14118	genus.Clostridiumsensustricto1.id.1873	20.2558	0.00143289
rs2795528	A	G	-0.184315	0.0392204	2.7204e-06	6366	genus.Clostridiumsensustricto1.id.1873	22.078	0.0034572
rs2817172	T	C	0.058139	0.0124492	2.76655e-06	13658	genus.Clostridiumsensustricto1.id.1873	21.8065	0.0015943
rs550843	C	T	-0.0783246	0.0169209	2.05071e-06	14102	genus.Clostridiumsensustricto1.id.1873	21.4233	0.00151708
[truncated: 177 more rows]

## Sheet: Supplement Table 3
Supplement Table 3: Summary results of 2 sample-MR analyses in 6 gut microbiota
Outcome	Exposure	Method	nSNP	Beta	SE	Pval	OR	LCI	UCI
Peripheral artery disease || finn-b-I9_PAD	family.FamilyXI.id.1936	MR Egger	8	0.488644	0.34555	0.207061	1.6301	0.82809	3.20888
Peripheral artery disease || finn-b-I9_PAD	family.FamilyXI.id.1936	Weighted median	8	0.126682	0.0724373	0.0803173	1.13506	0.984821	1.30821
Peripheral artery disease || finn-b-I9_PAD	family.FamilyXI.id.1936	Inverse variance weighted	8	0.107344	0.0543108	0.0481013	1.11332	1.0009	1.23837
Peripheral artery disease || finn-b-I9_PAD	family.FamilyXI.id.1936	Simple mode	8	0.17931	0.118516	0.174055	1.19639	0.948397	1.50923
Peripheral artery disease || finn-b-I9_PAD	family.FamilyXI.id.1936	Weighted mode	8	0.177415	0.129134	0.211855	1.19413	0.927106	1.53805
Peripheral artery disease || finn-b-I9_PAD	genus.Coprococcus2.id.11302	MR Egger	9	0.0630254	0.53662	0.909803	1.06505	0.372042	3.04896
Peripheral artery disease || finn-b-I9_PAD	genus.Coprococcus2.id.11302	Weighted median	9	-0.260166	0.137678	0.0588013	0.770923	0.588596	1.00973
Peripheral artery disease || finn-b-I9_PAD	genus.Coprococcus2.id.11302	Inverse variance weighted	9	-0.241212	0.0987021	0.0145321	0.785675	0.64748	0.953367
Peripheral artery disease || finn-b-I9_PAD	genus.Coprococcus2.id.11302	Simple mode	9	-0.410649	0.219748	0.0985998	0.663219	0.431126	1.02026
Peripheral artery disease || finn-b-I9_PAD	genus.Coprococcus2.id.11302	Weighted mode	9	-0.368829	0.212771	0.121244	0.691544	0.455728	1.04938
Peripheral artery disease || finn-b-I9_PAD	genus.Lachnoclostridium.id.11308	MR Egger	13	0.363543	0.339226	0.306811	1.43842	0.739827	2.79666
Peripheral artery disease || finn-b-I9_PAD	genus.Lachnoclostridium.id.11308	Weighted median	13	0.210879	0.138558	0.12802	1.23476	0.941111	1.62004
Peripheral artery disease || finn-b-I9_PAD	genus.Lachnoclostridium.id.11308	Inverse variance weighted	13	0.216016	0.0998936	0.0305828	1.24112	1.02043	1.50954
Peripheral artery disease || finn-b-I9_PAD	genus.Lachnoclostridium.id.11308	Simple mode	13	0.192511	0.234995	0.428635	1.21229	0.764847	1.92149
Peripheral artery disease || finn-b-I9_PAD	genus.Lachnoclostridium.id.11308	Weighted mode	13	0.203748	0.20883	0.34849	1.22599	0.814192	1.84606
Peripheral artery disease || finn-b-I9_PAD	genus.LachnospiraceaeUCG001.id.11321	MR Egger	12	0.261365	0.317412	0.429466	1.2987	0.697145	2.41933
Peripheral artery disease || finn-b-I9_PAD	genus.LachnospiraceaeUCG001.id.11321	Weighted median	12	0.189969	0.101487	0.061227	1.20921	0.991094	1.47533
Peripheral artery disease || finn-b-I9_PAD	genus.LachnospiraceaeUCG001.id.11321	Inverse variance weighted	12	0.170709	0.0766838	0.0260045	1.18615	1.02062	1.37852
Peripheral artery disease || finn-b-I9_PAD	genus.LachnospiraceaeUCG001.id.11321	Simple mode	12	0.228361	0.157421	0.174792	1.25654	0.922946	1.7107
Peripheral artery disease || finn-b-I9_PAD	genus.LachnospiraceaeUCG001.id.11321	Weighted mode	12	0.196769	0.156511	0.234712	1.21746	0.89584	1.65455
Peripheral artery disease || finn-b-I9_PAD	genus.RuminococcaceaeUCG004.id.11362	MR Egger	11	0.301473	0.449958	0.519675	1.35185	0.55965	3.26543
Peripheral artery disease || finn-b-I9_PAD	genus.RuminococcaceaeUCG004.id.11362	Weighted median	11	-0.11669	0.111854	0.296837	0.889861	0.714678	1.10798
Peripheral artery disease || finn-b-I9_PAD	genus.RuminococcaceaeUCG004.id.11362	Inverse variance weighted	11	-0.169882	0.0812962	0.0366471	0.843764	0.719483	0.989513
Peripheral artery disease || finn-b-I9_PAD	genus.RuminococcaceaeUCG004.id.11362	Simple mode	11	-0.0846502	0.195357	0.673987	0.918834	0.626536	1.3475
Peripheral artery disease || finn-b-I9_PAD	genus.RuminococcaceaeUCG004.id.11362	Weighted mode	11	-0.0734178	0.181457	0.694288	0.929212	0.651112	1.32609
Peripheral artery disease || finn-b-I9_PAD	genus.RuminococcaceaeUCG010.id.11367	MR Egger	6	-0.443001	0.387853	0.317102	0.642107	0.300234	1.37326
Peripheral artery disease || finn-b-I9_PAD	genus.RuminococcaceaeUCG010.id.11367	Weighted median	6	-0.3858	0.156289	0.013568	0.679907	0.500511	0.923603
Peripheral artery disease || finn-b-I9_PAD	genus.RuminococcaceaeUCG010.id.11367	Inverse variance weighted	6	-0.295272	0.129145	0.0222329	0.744329	0.577876	0.958728
Peripheral artery disease || finn-b-I9_PAD	genus.RuminococcaceaeUCG010.id.11367	Simple mode	6	-0.443785	0.221511	0.101492	0.641603	0.415636	0.990422
Peripheral artery disease || finn-b-I9_PAD	genus.RuminococcaceaeUCG010.id.11367	Weighted mode	6	-0.4101	0.188043	0.0810222	0.663584	0.459019	0.959315

## Sheet: Supplement Table 4
Supplement Table 4: Summary results of 2 sample-MR analyses in locus-wide significance level
Outcome	Exposure	Method	nSNP	Beta	SE	Pval	OR	LCI	UCI
Peripheral artery disease || finn-b-I9_PAD	class.Actinobacteria.id.419	MR Egger	20	-0.0233368	0.133935	0.863622	0.976933	0.751375	1.2702
Peripheral artery disease || finn-b-I9_PAD	class.Actinobacteria.id.419	Weighted median	20	-0.0551231	0.083864	0.510993	0.946369	0.802923	1.11544
Peripheral artery disease || finn-b-I9_PAD	class.Actinobacteria.id.419	Inverse variance weighted	20	-0.0951812	0.0608388	0.117705	0.909208	0.807005	1.02435
Peripheral artery disease || finn-b-I9_PAD	class.Actinobacteria.id.419	Simple mode	20	0.00170847	0.139836	0.990379	1.00171	0.761572	1.31757
Peripheral artery disease || finn-b-I9_PAD	class.Actinobacteria.id.419	Weighted mode	20	-0.0308828	0.102868	0.767271	0.969589	0.792546	1.18618
Peripheral artery disease || finn-b-I9_PAD	class.Alphaproteobacteria.id.2379	MR Egger	7	-0.0815673	0.366693	0.832772	0.921671	0.449201	1.89109
Peripheral artery disease || finn-b-I9_PAD	class.Alphaproteobacteria.id.2379	Weighted median	7	0.0781382	0.122352	0.523061	1.08127	0.85072	1.37431
Peripheral artery disease || finn-b-I9_PAD	class.Alphaproteobacteria.id.2379	Inverse variance weighted	7	0.175791	0.0978397	0.0723797	1.19219	0.984152	1.4442
Peripheral artery disease || finn-b-I9_PAD	class.Alphaproteobacteria.id.2379	Simple mode	7	0.0506316	0.178907	0.786683	1.05194	0.740799	1.49375
Peripheral artery disease || finn-b-I9_PAD	class.Alphaproteobacteria.id.2379	Weighted mode	7	0.0524668	0.169798	0.767773	1.05387	0.75553	1.47001
Peripheral artery disease || finn-b-I9_PAD	class.Bacilli.id.1673	MR Egger	18	0.0136976	0.243448	0.955827	1.01379	0.629103	1.63371
Peripheral artery disease || finn-b-I9_PAD	class.Bacilli.id.1673	Weighted median	18	0.120254	0.115626	0.298326	1.12778	0.89909	1.41465
Peripheral artery disease || finn-b-I9_PAD	class.Bacilli.id.1673	Inverse variance weighted	18	0.00471789	0.0860007	0.956251	1.00473	0.848875	1.1892
Peripheral artery disease || finn-b-I9_PAD	class.Bacilli.id.1673	Simple mode	18	0.241933	0.222872	0.292843	1.27371	0.822921	1.97143
Peripheral artery disease || finn-b-I9_PAD	class.Bacilli.id.1673	Weighted mode	18	0.218276	0.190792	0.268456	1.24393	0.855836	1.80801
Peripheral artery disease || finn-b-I9_PAD	class.Bacteroidia.id.912	MR Egger	13	0.131212	0.237611	0.591846	1.14021	0.715691	1.81653
Peripheral artery disease || finn-b-I9_PAD	class.Bacteroidia.id.912	Weighted median	13	0.0449911	0.138134	0.744647	1.04602	0.797916	1.37127
Peripheral artery disease || finn-b-I9_PAD	class.Bacteroidia.id.912	Inverse variance weighted	13	0.0997098	0.102048	0.328524	1.10485	0.904563	1.34949
Peripheral artery disease || finn-b-I9_PAD	class.Bacteroidia.id.912	Simple mode	13	-0.0371318	0.201898	0.857153	0.963549	0.648656	1.43131
Peripheral artery disease || finn-b-I9_PAD	class.Bacteroidia.id.912	Weighted mode	13	-0.00394963	0.190884	0.983832	0.996058	0.685174	1.448
Peripheral artery disease || finn-b-I9_PAD	class.Betaproteobacteria.id.2867	MR Egger	10	0.190414	0.352878	0.60416	1.20975	0.605787	2.41586
Peripheral artery disease || finn-b-I9_PAD	class.Betaproteobacteria.id.2867	Weighted median	10	-0.0402664	0.147389	0.784701	0.960533	0.719536	1.28225
Peripheral artery disease || finn-b-I9_PAD	class.Betaproteobacteria.id.2867	Inverse variance weighted	10	-0.069691	0.111416	0.531641	0.932682	0.749712	1.16031
Peripheral artery disease || finn-b-I9_PAD	class.Betaproteobacteria.id.2867	Simple mode	10	0.00957902	0.237066	0.968651	1.00963	0.634403	1.60677
Peripheral artery disease || finn-b-I9_PAD	class.Betaproteobacteria.id.2867	Weighted mode	10	0.0222962	0.230105	0.924933	1.02255	0.651349	1.60529
Peripheral artery disease || finn-b-I9_PAD	class.Clostridia.id.1859	MR Egger	11	-0.721522	0.476166	0.164006	0.486012	0.191129	1.23586
Peripheral artery disease || finn-b-I9_PAD	class.Clostridia.id.1859	Weighted median	11	-0.0799052	0.144959	0.581478	0.923204	0.694874	1.22656
Peripheral artery disease || finn-b-I9_PAD	class.Clostridia.id.1859	Inverse variance weighted	11	-0.00787963	0.107721	0.941688	0.992151	0.803311	1.22538
Peripheral artery disease || finn-b-I9_PAD	class.Clostridia.id.1859	Simple mode	11	-0.152569	0.243637	0.5452	0.858499	0.53254	1.38397
Peripheral artery disease || finn-b-I9_PAD	class.Clostridia.id.1859	Weighted mode	11	-0.203592	0.211005	0.357365	0.815795	0.539473	1.23365
Peripheral artery disease || finn-b-I9_PAD	class.Coriobacteriia.id.809	MR Egger	17	0.344344	0.375265	0.373347	1.41106	0.676261	2.94428
Peripheral artery disease || finn-b-I9_PAD	class.Coriobacteriia.id.809	Weighted median	17	0.14703	0.126349	0.244552	1.15839	0.904283	1.4839
Peripheral artery disease || finn-b-I9_PAD	class.Coriobacteriia.id.809	Inverse variance weighted	17	0.12966	0.0888461	0.144461	1.13844	0.956496	1.355
Peripheral artery disease || finn-b-I9_PAD	class.Coriobacteriia.id.809	Simple mode	17	0.174285	0.224581	0.449042	1.1904	0.766521	1.84867
Peripheral artery disease || finn-b-I9_PAD	class.Coriobacteriia.id.809	Weighted mode	17	0.150251	0.215117	0.494916	1.16213	0.762328	1.77159
Peripheral artery disease || finn-b-I9_PAD	class.Deltaproteobacteria.id.3087	MR Egger	11	-0.935781	0.54754	0.121611	0.392279	0.134128	1.14728
Peripheral artery disease || finn-b-I9_PAD	class.Deltaproteobacteria.id.3087	Weighted median	11	0.0136923	0.14144	0.92288	1.01379	0.768334	1.33765
Peripheral artery disease || finn-b-I9_PAD	class.Deltaproteobacteria.id.3087	Inverse variance weighted	11	-0.0603446	0.105659	0.567913	0.94144	0.76534	1.15806
Peripheral artery disease || finn-b-I9_PAD	class.Deltaproteobacteria.id.3087	Simple mode	11	0.078085	0.218952	0.728778	1.08121	0.703941	1.66069
Peripheral artery disease || finn-b-I9_PAD	class.Deltaproteobacteria.id.3087	Weighted mode	11	0.0532061	0.213363	0.808123	1.05465	0.694206	1.60223
Peripheral artery disease || finn-b-I9_PAD	class.Erysipelotrichia.id.2147	MR Egger	13	-0.860262	0.458966	0.0876685	0.423051	0.172073	1.04009
Peripheral artery disease || finn-b-I9_PAD	class.Erysipelotrichia.id.2147	Weighted median	13	-0.013685	0.146778	0.925716	0.986408	0.739804	1.31521
Peripheral artery disease || finn-b-I9_PAD	class.Erysipelotrichia.id.2147	Inverse variance weighted	13	0.0239045	0.105867	0.821358	1.02419	0.832274	1.26037
Peripheral artery disease || finn-b-I9_PAD	class.Erysipelotrichia.id.2147	Simple mode	13	0.0762022	0.246334	0.762364	1.07918	0.665902	1.74895
Peripheral artery disease || finn-b-I9_PAD	class.Erysipelotrichia.id.2147	Weighted mode	13	0.0463966	0.240501	0.850251	1.04749	0.65378	1.67829
Peripheral artery disease || finn-b-I9_PAD	class.Gammaproteobacteria.id.3303	MR Egger	6	-0.476773	0.479347	0.376212	0.620783	0.242612	1.58843
Peripheral artery disease || finn-b-I9_PAD	class.Gammaproteobacteria.id.3303	Weighted median	6	-0.109358	0.200568	0.585588	0.89641	0.605034	1.32811
Peripheral artery disease || finn-b-I9_PAD	class.Gammaproteobacteria.id.3303	Inverse variance weighted	6	-0.182787	0.149604	0.221781	0.832946	0.621257	1.11677
Peripheral artery disease || finn-b-I9_PAD	class.Gammaproteobacteria.id.3303	Simple mode	6	0.0324787	0.315424	0.92199	1.03301	0.556687	1.9169
Peripheral artery disease || finn-b-I9_PAD	class.Gammaproteobacteria.id.3303	Weighted mode	6	-0.429357	0.302705	0.215282	0.650928	0.359637	1.17815
Peripheral artery disease || finn-b-I9_PAD	class.Lentisphaeria.id.2250	MR Egger	8	0.187773	0.28965	0.540807	1.20656	0.683902	2.12865
Peripheral artery disease || finn-b-I9_PAD	class.Lentisphaeria.id.2250	Weighted median	8	-0.0817677	0.0877795	0.351589	0.921486	0.775835	1.09448
Peripheral artery disease || finn-b-I9_PAD	class.Lentisphaeria.id.2250	Inverse variance weighted	8	-0.0241076	0.0792487	0.760974	0.976181	0.835742	1.14022
Peripheral artery disease || finn-b-I9_PAD	class.Lentisphaeria.id.2250	Simple mode	8	-0.0936725	0.115878	0.445474	0.910581	0.725574	1.14276
Peripheral artery disease || finn-b-I9_PAD	class.Lentisphaeria.id.2250	Weighted mode	8	-0.0843043	0.113851	0.483101	0.919152	0.735318	1.14894
Peripheral artery disease || finn-b-I9_PAD	class.Melainabacteria.id.1589	MR Egger	10	-0.353667	0.205895	0.124178	0.702109	0.468968	1.05115
Peripheral artery disease || finn-b-I9_PAD	class.Melainabacteria.id.1589	Weighted median	10	0.0760044	0.0981888	0.438893	1.07897	0.890078	1.30794
Peripheral artery disease || finn-b-I9_PAD	class.Melainabacteria.id.1589	Inverse variance weighted	10	-0.0160005	0.0691908	0.81712	0.984127	0.859319	1.12706
Peripheral artery disease || finn-b-I9_PAD	class.Melainabacteria.id.1589	Simple mode	10	0.128954	0.170571	0.468967	1.13764	0.814349	1.58927
Peripheral artery disease || finn-b-I9_PAD	class.Melainabacteria.id.1589	Weighted mode	10	0.12633	0.135034	0.373933	1.13466	0.870805	1.47845
Peripheral artery disease || finn-b-I9_PAD	class.Methanobacteria.id.119	MR Egger	9	-0.105362	0.231377	0.662633	0.899999	0.57186	1.41643
Peripheral artery disease || finn-b-I9_PAD	class.Methanobacteria.id.119	Weighted median	9	0.0263074	0.0775341	0.734383	1.02666	0.881915	1.19515
Peripheral artery disease || finn-b-I9_PAD	class.Methanobacteria.id.119	Inverse variance weighted	9	0.0195168	0.0588324	0.740089	1.01971	0.908651	1.14434
Peripheral artery disease || finn-b-I9_PAD	class.Methanobacteria.id.119	Simple mode	9	-0.0165164	0.119901	0.893842	0.983619	0.777617	1.2442
Peripheral artery disease || finn-b-I9_PAD	class.Methanobacteria.id.119	Weighted mode	9	-0.0165164	0.124012	0.897337	0.983619	0.771376	1.25426
Peripheral artery disease || finn-b-I9_PAD	class.Mollicutes.id.3920	MR Egger	12	-0.0355012	0.39635	0.930397	0.965122	0.443815	2.09876
Peripheral artery disease || finn-b-I9_PAD	class.Mollicutes.id.3920	Weighted median	12	-0.0627832	0.114818	0.584513	0.939147	0.749891	1.17617
Peripheral artery disease || finn-b-I9_PAD	class.Mollicutes.id.3920	Inverse variance weighted	12	-0.0414065	0.110427	0.707684	0.959439	0.772717	1.19128
Peripheral artery disease || finn-b-I9_PAD	class.Mollicutes.id.3920	Simple mode	12	-0.0830414	0.165287	0.625287	0.920313	0.665641	1.27242
Peripheral artery disease || finn-b-I9_PAD	class.Mollicutes.id.3920	Weighted mode	12	-0.077471	0.159757	0.637239	0.925454	0.676654	1.26574
Peripheral artery disease || finn-b-I9_PAD	class.Negativicutes.id.2164	MR Egger	12	0.355217	0.36512	0.353558	1.42649	0.697385	2.91786
Peripheral artery disease || finn-b-I9_PAD	class.Negativicutes.id.2164	Weighted median	12	0.120393	0.136893	0.379145	1.12794	0.862503	1.47507
Peripheral artery disease || finn-b-I9_PAD	class.Negativicutes.id.2164	Inverse variance weighted	12	0.111584	0.105775	0.291465	1.11805	0.908704	1.37562
Peripheral artery disease || finn-b-I9_PAD	class.Negativicutes.id.2164	Simple mode	12	0.156652	0.236596	0.52153	1.16959	0.735595	1.85963
Peripheral artery disease || finn-b-I9_PAD	class.Negativicutes.id.2164	Weighted mode	12	0.156652	0.24324	0.532758	1.16959	0.726078	1.88401
Peripheral artery disease || finn-b-I9_PAD	class.Verrucomicrobiae.id.4029	MR Egger	12	-0.202353	0.291071	0.502763	0.816807	0.461695	1.44505
Peripheral artery disease || finn-b-I9_PAD	class.Verrucomicrobiae.id.4029	Weighted median	12	0.0755337	0.116315	0.516085	1.07846	0.858608	1.35461
Peripheral artery disease || finn-b-I9_PAD	class.Verrucomicrobiae.id.4029	Inverse variance weighted	12	0.0163031	0.0844452	0.846911	1.01644	0.861389	1.19939
Peripheral artery disease || finn-b-I9_PAD	class.Verrucomicrobiae.id.4029	Simple mode	12	0.130131	0.195503	0.519367	1.13898	0.776426	1.67082
Peripheral artery disease || finn-b-I9_PAD	class.Verrucomicrobiae.id.4029	Weighted mode	12	0.122724	0.193446	0.538785	1.13057	0.773809	1.65182
Peripheral artery disease || finn-b-I9_PAD	family.Acidaminococcaceae.id.2166	MR Egger	6	-0.327176	0.352951	0.406408	0.720957	0.36097	1.43995
Peripheral artery disease || finn-b-I9_PAD	family.Acidaminococcaceae.id.2166	Weighted median	6	-0.276082	0.158382	0.0813089	0.758751	0.556265	1.03494
Peripheral artery disease || finn-b-I9_PAD	family.Acidaminococcaceae.id.2166	Inverse variance weighted	6	-0.217628	0.114591	0.0575423	0.804424	0.642604	1.007
Peripheral artery disease || finn-b-I9_PAD	family.Acidaminococcaceae.id.2166	Simple mode	6	-0.349914	0.236845	0.199612	0.704749	0.443025	1.12109
Peripheral artery disease || finn-b-I9_PAD	family.Acidaminococcaceae.id.2166	Weighted mode	6	-0.364243	0.221634	0.161213	0.694723	0.449938	1.07268
Peripheral artery disease || finn-b-I9_PAD	family.Actinomycetaceae.id.421	MR Egger	4	-0.119078	0.241953	0.671328	0.887738	0.552498	1.42639
Peripheral artery disease || finn-b-I9_PAD	family.Actinomycetaceae.id.421	Weighted median	4	-0.10179	0.13331	0.445128	0.903219	0.695532	1.17292
Peripheral artery disease || finn-b-I9_PAD	family.Actinomycetaceae.id.421	Inverse variance weighted	4	-0.106006	0.111115	0.340074	0.899419	0.723402	1.11827
Peripheral artery disease || finn-b-I9_PAD	family.Actinomycetaceae.id.421	Simple mode	4	-0.0491195	0.191687	0.814327	0.952067	0.653883	1.38623
Peripheral artery disease || finn-b-I9_PAD	family.Actinomycetaceae.id.421	Weighted mode	4	-0.103477	0.14841	0.535829	0.901697	0.674111	1.20612
Peripheral artery disease || finn-b-I9_PAD	family.Alcaligenaceae.id.2875	MR Egger	14	0.236775	0.409294	0.573627	1.26716	0.568109	2.82636
Peripheral artery disease || finn-b-I9_PAD	family.Alcaligenaceae.id.2875	Weighted median	14	0.0254493	0.129637	0.844366	1.02578	0.795616	1.32252
Peripheral artery disease || finn-b-I9_PAD	family.Alcaligenaceae.id.2875	Inverse variance weighted	14	-0.0279567	0.0977344	0.774841	0.97243	0.802907	1.17775
Peripheral artery disease || finn-b-I9_PAD	family.Alcaligenaceae.id.2875	Simple mode	14	0.0948431	0.231659	0.688906	1.09949	0.698228	1.73134
Peripheral artery disease || finn-b-I9_PAD	family.Alcaligenaceae.id.2875	Weighted mode	14	0.0948431	0.212909	0.663314	1.09949	0.724365	1.66887
Peripheral artery disease || finn-b-I9_PAD	family.Bacteroidaceae.id.917	MR Egger	7	0.287015	0.796627	0.733352	1.33244	0.279606	6.34968
Peripheral artery disease || finn-b-I9_PAD	family.Bacteroidaceae.id.917	Weighted median	7	0.0477482	0.182669	0.79379	1.04891	0.73324	1.50047
Peripheral artery disease || finn-b-I9_PAD	family.Bacteroidaceae.id.917	Inverse variance weighted	7	0.0227532	0.148177	0.877962	1.02301	0.765157	1.36777
Peripheral artery disease || finn-b-I9_PAD	family.Bacteroidaceae.id.917	Simple mode	7	0.0647476	0.251609	0.805519	1.06689	0.651546	1.747
Peripheral artery disease || finn-b-I9_PAD	family.Bacteroidaceae.id.917	Weighted mode	7	0.0796631	0.223738	0.733985	1.08292	0.698469	1.67899
Peripheral artery disease || finn-b-I9_PAD	family.BacteroidalesS24.7group.id.11173	MR Egger	8	-0.100083	0.327341	0.77013	0.904763	0.476317	1.71859
Peripheral artery disease || finn-b-I9_PAD	family.BacteroidalesS24.7group.id.11173	Weighted median	8	0.11877	0.105036	0.258156	1.12611	0.916586	1.38353
Peripheral artery disease || finn-b-I9_PAD	family.BacteroidalesS24.7group.id.11173	Inverse variance weighted	8	0.153336	0.0820202	0.0615542	1.16572	0.992604	1.36902
Peripheral artery disease || finn-b-I9_PAD	family.BacteroidalesS24.7group.id.11173	Simple mode	8	0.104204	0.15782	0.530201	1.10983	0.814547	1.51215
Peripheral artery disease || finn-b-I9_PAD	family.BacteroidalesS24.7group.id.11173	Weighted mode	8	0.0864606	0.158879	0.603203	1.09031	0.798563	1.48864
Peripheral artery disease || finn-b-I9_PAD	family.Bifidobacteriaceae.id.433	MR Egger	20	0.240851	0.235519	0.320026	1.27233	0.801905	2.01873
Peripheral artery disease || finn-b-I9_PAD	family.Bifidobacteriaceae.id.433	Weighted median	20	0.0612097	0.0962268	0.524712	1.06312	0.880386	1.28379
Peripheral artery disease || finn-b-I9_PAD	family.Bifidobacteriaceae.id.433	Inverse variance weighted	20	0.0685288	0.0681794	0.314837	1.07093	0.936971	1.22404
Peripheral artery disease || finn-b-I9_PAD	family.Bifidobacteriaceae.id.433	Simple mode	20	0.0470519	0.140397	0.741195	1.04818	0.796024	1.3802
Peripheral artery disease || finn-b-I9_PAD	family.Bifidobacteriaceae.id.433	Weighted mode	20	0.0517198	0.107991	0.637456	1.05308	0.852193	1.30132
Peripheral artery disease || finn-b-I9_PAD	family.Christensenellaceae.id.1866	MR Egger	11	0.0275429	0.160865	0.86784	1.02793	0.749948	1.40894
Peripheral artery disease || finn-b-I9_PAD	family.Christensenellaceae.id.1866	Weighted median	11	-0.00585879	0.117689	0.960296	0.994158	0.789363	1.25209
Peripheral artery disease || finn-b-I9_PAD	family.Christensenellaceae.id.1866	Inverse variance weighted	11	-0.0208722	0.0833163	0.802187	0.979344	0.831793	1.15307
Peripheral artery disease || finn-b-I9_PAD	family.Christensenellaceae.id.1866	Simple mode	11	0.0321242	0.187456	0.867352	1.03265	0.715131	1.49114
Peripheral artery disease || finn-b-I9_PAD	family.Christensenellaceae.id.1866	Weighted mode	11	0.0599145	0.148072	0.694269	1.06175	0.79429	1.41926
Peripheral artery disease || finn-b-I9_PAD	family.Clostridiaceae1.id.1869	MR Egger	10	-0.0366504	0.40536	0.930181	0.964013	0.435546	2.13369
Peripheral artery disease || finn-b-I9_PAD	family.Clostridiaceae1.id.1869	Weighted median	10	0.0201755	0.147208	0.890988	1.02038	0.764638	1.36166
Peripheral artery disease || finn-b-I9_PAD	family.Clostridiaceae1.id.1869	Inverse variance weighted	10	0.0941137	0.131944	0.475668	1.09868	0.848321	1.42294
Peripheral artery disease || finn-b-I9_PAD	family.Clostridiaceae1.id.1869	Simple mode	10	-0.0553547	0.232097	0.816837	0.94615	0.600337	1.49116
Peripheral artery disease || finn-b-I9_PAD	family.Clostridiaceae1.id.1869	Weighted mode	10	-0.0831344	0.19107	0.673738	0.920227	0.63278	1.33825
Peripheral artery disease || finn-b-I9_PAD	family.ClostridialesvadinBB60group.id.11286	MR Egger	15	0.0332563	0.193013	0.865854	1.03382	0.708186	1.50917
Peripheral artery disease || finn-b-I9_PAD	family.ClostridialesvadinBB60group.id.11286	Weighted median	15	0.11526	0.0904592	0.202605	1.12217	0.939845	1.33985
Peripheral artery disease || finn-b-I9_PAD	family.ClostridialesvadinBB60group.id.11286	Inverse variance weighted	15	0.112954	0.0705851	0.109542	1.11958	0.974927	1.2857
Peripheral artery disease || finn-b-I9_PAD	family.ClostridialesvadinBB60group.id.11286	Simple mode	15	0.143812	0.142734	0.330768	1.15467	0.872889	1.5274
Peripheral artery disease || finn-b-I9_PAD	family.ClostridialesvadinBB60group.id.11286	Weighted mode	15	0.115661	0.137864	0.415595	1.12261	0.856798	1.4709
Peripheral artery disease || finn-b-I9_PAD	family.Coriobacteriaceae.id.811	MR Egger	17	0.344344	0.375265	0.373347	1.41106	0.676261	2.94428
Peripheral artery disease || finn-b-I9_PAD	family.Coriobacteriaceae.id.811	Weighted median	17	0.14703	0.13246	0.267002	1.15839	0.893515	1.50178
Peripheral artery disease || finn-b-I9_PAD	family.Coriobacteriaceae.id.811	Inverse variance weighted	17	0.12966	0.0888461	0.144461	1.13844	0.956496	1.355
Peripheral artery disease || finn-b-I9_PAD	family.Coriobacteriaceae.id.811	Simple mode	17	0.174285	0.219771	0.439361	1.1904	0.773782	1.83132
Peripheral artery disease || finn-b-I9_PAD	family.Coriobacteriaceae.id.811	Weighted mode	17	0.150251	0.219048	0.502578	1.16213	0.756477	1.7853
Peripheral artery disease || finn-b-I9_PAD	family.Defluviitaleaceae.id.1924	MR Egger	12	-0.381488	0.323396	0.265449	0.682845	0.362278	1.28707
Peripheral artery disease || finn-b-I9_PAD	family.Defluviitaleaceae.id.1924	Weighted median	12	-0.0676355	0.101848	0.506639	0.934601	0.765475	1.14109
Peripheral artery disease || finn-b-I9_PAD	family.Defluviitaleaceae.id.1924	Inverse variance weighted	12	-0.0825603	0.0917192	0.368044	0.920756	0.769257	1.10209
Peripheral artery disease || finn-b-I9_PAD	family.Defluviitaleaceae.id.1924	Simple mode	12	-0.0891426	0.157124	0.581877	0.914715	0.672263	1.24461
Peripheral artery disease || finn-b-I9_PAD	family.Defluviitaleaceae.id.1924	Weighted mode	12	-0.0613389	0.140098	0.669983	0.940504	0.714673	1.2377
Peripheral artery disease || finn-b-I9_PAD	family.Desulfovibrionaceae.id.3169	MR Egger	8	-0.972351	0.577688	0.143329	0.378193	0.121892	1.17341
Peripheral artery disease || finn-b-I9_PAD	family.Desulfovibrionaceae.id.3169	Weighted median	8	-0.0763921	0.161574	0.636357	0.926453	0.674976	1.27162
Peripheral artery disease || finn-b-I9_PAD	family.Desulfovibrionaceae.id.3169	Inverse variance weighted	8	-0.155217	0.120777	0.19874	0.856229	0.675744	1.08492
Peripheral artery disease || finn-b-I9_PAD	family.Desulfovibrionaceae.id.3169	Simple mode	8	0.00169132	0.226319	0.994246	1.00169	0.642817	1.56092
Peripheral artery disease || finn-b-I9_PAD	family.Desulfovibrionaceae.id.3169	Weighted mode	8	-0.024866	0.217734	0.912283	0.975441	0.636593	1.49465
Peripheral artery disease || finn-b-I9_PAD	family.Enterobacteriaceae.id.3469	MR Egger	7	1.65485	1.18155	0.220243	5.23228	0.516338	53.021
Peripheral artery disease || finn-b-I9_PAD	family.Enterobacteriaceae.id.3469	Weighted median	7	-0.0987737	0.193098	0.608986	0.905948	0.62049	1.32273
Peripheral artery disease || finn-b-I9_PAD	family.Enterobacteriaceae.id.3469	Inverse variance weighted	7	0.0116808	0.213374	0.956343	1.01175	0.665956	1.53709
Peripheral artery disease || finn-b-I9_PAD	family.Enterobacteriaceae.id.3469	Simple mode	7	-0.185678	0.272225	0.520639	0.830541	0.487123	1.41607
Peripheral artery disease || finn-b-I9_PAD	family.Enterobacteriaceae.id.3469	Weighted mode	7	-0.173407	0.228496	0.476654	0.840796	0.537267	1.3158
Peripheral artery disease || finn-b-I9_PAD	family.Erysipelotrichaceae.id.2149	MR Egger	13	-0.860262	0.458966	0.0876685	0.423051	0.172073	1.04009
Peripheral artery disease || finn-b-I9_PAD	family.Erysipelotrichaceae.id.2149	Weighted median	13	-0.013685	0.143939	0.924256	0.986408	0.743932	1.30792
Peripheral artery disease || finn-b-I9_PAD	family.Erysipelotrichaceae.id.2149	Inverse variance weighted	13	0.0239045	0.105867	0.821358	1.02419	0.832274	1.26037
Peripheral artery disease || finn-b-I9_PAD	family.Erysipelotrichaceae.id.2149	Simple mode	13	0.0762022	0.234162	0.750463	1.07918	0.68198	1.70772
Peripheral artery disease || finn-b-I9_PAD	family.Erysipelotrichaceae.id.2149	Weighted mode	13	0.0463966	0.237013	0.848077	1.04749	0.658264	1.66686
Peripheral artery disease || finn-b-I9_PAD	family.FamilyXI.id.1936	MR Egger	8	0.488644	0.34555	0.207061	1.6301	0.82809	3.20888
Peripheral artery disease || finn-b-I9_PAD	family.FamilyXI.id.1936	Weighted median	8	0.126682	0.0724373	0.0803173	1.13506	0.984821	1.30821
Peripheral artery disease || finn-b-I9_PAD	family.FamilyXI.id.1936	Inverse variance weighted	8	0.107344	0.0543108	0.0481013	1.11332	1.0009	1.23837
Peripheral artery disease || finn-b-I9_PAD	family.FamilyXI.id.1936	Simple mode	8	0.17931	0.118516	0.174055	1.19639	0.948397	1.50923
Peripheral artery disease || finn-b-I9_PAD	family.FamilyXI.id.1936	Weighted mode	8	0.177415	0.129134	0.211855	1.19413	0.927106	1.53805
Peripheral artery disease || finn-b-I9_PAD	family.FamilyXIII.id.1957	MR Egger	7	-0.469249	0.519997	0.408207	0.625472	0.225724	1.73316
Peripheral artery disease || finn-b-I9_PAD	family.FamilyXIII.id.1957	Weighted median	7	-0.0458423	0.183538	0.802765	0.955193	0.666592	1.36874
Peripheral artery disease || finn-b-I9_PAD	family.FamilyXIII.id.1957	Inverse variance weighted	7	-0.0463296	0.138733	0.738418	0.954727	0.727424	1.25306
Peripheral artery disease || finn-b-I9_PAD	family.FamilyXIII.id.1957	Simple mode	7	-0.0413359	0.250005	0.874106	0.959507	0.587814	1.56623
Peripheral artery disease || finn-b-I9_PAD	family.FamilyXIII.id.1957	Weighted mode	7	-0.034708	0.270928	0.90225	0.965887	0.567947	1.64265
Peripheral artery disease || finn-b-I9_PAD	family.Lachnospiraceae.id.1987	MR Egger	16	-0.0167204	0.335819	0.960993	0.983419	0.509195	1.8993
Peripheral artery disease || finn-b-I9_PAD	family.Lachnospiraceae.id.1987	Weighted median	16	-0.200672	0.13074	0.124809	0.818181	0.63323	1.05715
Peripheral artery disease || finn-b-I9_PAD	family.Lachnospiraceae.id.1987	Inverse variance weighted	16	-0.0550253	0.0964381	0.568287	0.946461	0.783453	1.14339
Peripheral artery disease || finn-b-I9_PAD	family.Lachnospiraceae.id.1987	Simple mode	16	-0.250857	0.252692	0.336582	0.778133	0.474197	1.27688
Peripheral artery disease || finn-b-I9_PAD	family.Lachnospiraceae.id.1987	Weighted mode	16	-0.24705	0.238812	0.317295	0.781101	0.489133	1.24735
Peripheral artery disease || finn-b-I9_PAD	family.Lactobacillaceae.id.1836	MR Egger	9	0.0196126	0.18258	0.91747	1.01981	0.713022	1.45859
Peripheral artery disease || finn-b-I9_PAD	family.Lactobacillaceae.id.1836	Weighted median	9	0.107359	0.0955118	0.260997	1.11333	0.92326	1.34254
Peripheral artery disease || finn-b-I9_PAD	family.Lactobacillaceae.id.1836	Inverse variance weighted	9	0.0417322	0.070235	0.552392	1.04262	0.908529	1.19649
Peripheral artery disease || finn-b-I9_PAD	family.Lactobacillaceae.id.1836	Simple mode	9	-0.0352831	0.165364	0.836379	0.965332	0.698097	1.33487
Peripheral artery disease || finn-b-I9_PAD	family.Lactobacillaceae.id.1836	Weighted mode	9	0.0850162	0.125519	0.51731	1.08873	0.851291	1.39241
Peripheral artery disease || finn-b-I9_PAD	family.Methanobacteriaceae.id.121	MR Egger	9	-0.105362	0.231377	0.662633	0.899999	0.57186	1.41643
Peripheral artery disease || finn-b-I9_PAD	family.Methanobacteriaceae.id.121	Weighted median	9	0.0263074	0.0782156	0.736611	1.02666	0.880738	1.19675
Peripheral artery disease || finn-b-I9_PAD	family.Methanobacteriaceae.id.121	Inverse variance weighted	9	0.0195168	0.0588324	0.740089	1.01971	0.908651	1.14434
Peripheral artery disease || finn-b-I9_PAD	family.Methanobacteriaceae.id.121	Simple mode	9	-0.0165164	0.120629	0.894478	0.983619	0.776508	1.24597
Peripheral artery disease || finn-b-I9_PAD	family.Methanobacteriaceae.id.121	Weighted mode	9	-0.0165164	0.118374	0.892483	0.983619	0.779946	1.24048
Peripheral artery disease || finn-b-I9_PAD	family.Oxalobacteraceae.id.2966	MR Egger	14	-0.251642	0.197414	0.226547	0.777523	0.528045	1.14487
Peripheral artery disease || finn-b-I9_PAD	family.Oxalobacteraceae.id.2966	Weighted median	14	-0.0539559	0.0731803	0.460939	0.947474	0.820871	1.0936
Peripheral artery disease || finn-b-I9_PAD	family.Oxalobacteraceae.id.2966	Inverse variance weighted	14	0.00383392	0.0511315	0.940229	1.00384	0.908115	1.10966
Peripheral artery disease || finn-b-I9_PAD	family.Oxalobacteraceae.id.2966	Simple mode	14	-0.102687	0.134317	0.458213	0.902409	0.693538	1.17418
Peripheral artery disease || finn-b-I9_PAD	family.Oxalobacteraceae.id.2966	Weighted mode	14	-0.105219	0.130466	0.434469	0.900127	0.697025	1.16241
Peripheral artery disease || finn-b-I9_PAD	family.Pasteurellaceae.id.3689	MR Egger	13	0.0037359	0.137989	0.978886	1.00374	0.765886	1.31547
Peripheral artery disease || finn-b-I9_PAD	family.Pasteurellaceae.id.3689	Weighted median	13	-0.0133708	0.0861731	0.876694	0.986718	0.833376	1.16828
Peripheral artery disease || finn-b-I9_PAD	family.Pasteurellaceae.id.3689	Inverse variance weighted	13	-0.0181854	0.0643686	0.777545	0.981979	0.865587	1.11402
Peripheral artery disease || finn-b-I9_PAD	family.Pasteurellaceae.id.3689	Simple mode	13	-0.00884376	0.12611	0.945247	0.991195	0.774128	1.26913
Peripheral artery disease || finn-b-I9_PAD	family.Pasteurellaceae.id.3689	Weighted mode	13	-0.0111608	0.113572	0.92334	0.988901	0.791551	1.23546
Peripheral artery disease || finn-b-I9_PAD	family.Peptococcaceae.id.2024	MR Egger	10	0.0484274	0.235551	0.842245	1.04962	0.661495	1.66547
Peripheral artery disease || finn-b-I9_PAD	family.Peptococcaceae.id.2024	Weighted median	10	-0.125189	0.110378	0.256718	0.882331	0.710683	1.09544
Peripheral artery disease || finn-b-I9_PAD	family.Peptococcaceae.id.2024	Inverse variance weighted	10	-0.0967245	0.0837525	0.248138	0.907806	0.770374	1.06976
Peripheral artery disease || finn-b-I9_PAD	family.Peptococcaceae.id.2024	Simple mode	10	-0.172444	0.172575	0.343784	0.841605	0.600081	1.18034
Peripheral artery disease || finn-b-I9_PAD	family.Peptococcaceae.id.2024	Weighted mode	10	-0.160574	0.178471	0.391707	0.851655	0.600269	1.20832
Peripheral artery disease || finn-b-I9_PAD	family.Peptostreptococcaceae.id.2042	MR Egger	13	-0.397061	0.203069	0.0764249	0.672293	0.451547	1.00096
Peripheral artery disease || finn-b-I9_PAD	family.Peptostreptococcaceae.id.2042	Weighted median	13	-0.163786	0.120785	0.175094	0.848923	0.669969	1.07568
Peripheral artery disease || finn-b-I9_PAD	family.Peptostreptococcaceae.id.2042	Inverse variance weighted	13	-0.111666	0.0944074	0.236886	0.894343	0.743264	1.07613
Peripheral artery disease || finn-b-I9_PAD	family.Peptostreptococcaceae.id.2042	Simple mode	13	-0.293525	0.173692	0.116832	0.74563	0.530486	1.04803
Peripheral artery disease || finn-b-I9_PAD	family.Peptostreptococcaceae.id.2042	Weighted mode	13	-0.242349	0.160841	0.157737	0.784782	0.572583	1.07562
Peripheral artery disease || finn-b-I9_PAD	family.Porphyromonadaceae.id.943	MR Egger	10	-0.522012	0.497882	0.325063	0.593325	0.223608	1.57434
Peripheral artery disease || finn-b-I9_PAD	family.Porphyromonadaceae.id.943	Weighted median	10	-0.0343723	0.166138	0.836096	0.966212	0.697674	1.33811
Peripheral artery disease || finn-b-I9_PAD	family.Porphyromonadaceae.id.943	Inverse variance weighted	10	-0.0745048	0.130466	0.567953	0.928203	0.718767	1.19866
Peripheral artery disease || finn-b-I9_PAD	family.Porphyromonadaceae.id.943	Simple mode	10	0.267313	0.326763	0.434444	1.30645	0.688567	2.47878
Peripheral artery disease || finn-b-I9_PAD	family.Porphyromonadaceae.id.943	Weighted mode	10	0.213949	0.292379	0.482938	1.23856	0.698294	2.19682
Peripheral artery disease || finn-b-I9_PAD	family.Prevotellaceae.id.960	MR Egger	15	0.530315	0.386021	0.19273	1.69947	0.79749	3.6216
Peripheral artery disease || finn-b-I9_PAD	family.Prevotellaceae.id.960	Weighted median	15	0.0793256	0.126636	0.531048	1.08256	0.84461	1.38754
Peripheral artery disease || finn-b-I9_PAD	family.Prevotellaceae.id.960	Inverse variance weighted	15	0.0865206	0.109744	0.430473	1.09037	0.879345	1.35205
Peripheral artery disease || finn-b-I9_PAD	family.Prevotellaceae.id.960	Simple mode	15	0.233821	0.225039	0.316406	1.26342	0.812813	1.96383
Peripheral artery disease || finn-b-I9_PAD	family.Prevotellaceae.id.960	Weighted mode	15	0.221701	0.206356	0.300831	1.2482	0.83297	1.87041
Peripheral artery disease || finn-b-I9_PAD	family.Rhodospirillaceae.id.2717	MR Egger	15	0.209568	0.271171	0.453449	1.23314	0.72475	2.09817
Peripheral artery disease || finn-b-I9_PAD	family.Rhodospirillaceae.id.2717	Weighted median	15	0.0123454	0.0830358	0.881809	1.01242	0.86036	1.19136
Peripheral artery disease || finn-b-I9_PAD	family.Rhodospirillaceae.id.2717	Inverse variance weighted	15	-0.0229771	0.0638517	0.718958	0.977285	0.862322	1.10757
Peripheral artery disease || finn-b-I9_PAD	family.Rhodospirillaceae.id.2717	Simple mode	15	0.0658889	0.125369	0.607418	1.06811	0.835409	1.36562
Peripheral artery disease || finn-b-I9_PAD	family.Rhodospirillaceae.id.2717	Weighted mode	15	0.0380987	0.12476	0.764573	1.03883	0.813483	1.32661
Peripheral artery disease || finn-b-I9_PAD	family.Rikenellaceae.id.967	MR Egger	18	-0.974381	0.30851	0.0060877	0.377426	0.206169	0.690941
Peripheral artery disease || finn-b-I9_PAD	family.Rikenellaceae.id.967	Weighted median	18	0.00740576	0.119196	0.950459	1.00743	0.797543	1.27256
Peripheral artery disease || finn-b-I9_PAD	family.Rikenellaceae.id.967	Inverse variance weighted	18	-0.0348993	0.122865	0.776374	0.965703	0.75903	1.22865
Peripheral artery disease || finn-b-I9_PAD	family.Rikenellaceae.id.967	Simple mode	18	0.0346386	0.204493	0.867491	1.03525	0.693387	1.54565
Peripheral artery disease || finn-b-I9_PAD	family.Rikenellaceae.id.967	Weighted mode	18	0.0346386	0.204623	0.867575	1.03525	0.69321	1.54605
Peripheral artery disease || finn-b-I9_PAD	family.Ruminococcaceae.id.2050	MR Egger	9	0.304427	0.245452	0.254833	1.35585	0.838065	2.19353
Peripheral artery disease || finn-b-I9_PAD	family.Ruminococcaceae.id.2050	Weighted median	9	0.0892786	0.146295	0.541688	1.09339	0.820813	1.45647
Peripheral artery disease || finn-b-I9_PAD	family.Ruminococcaceae.id.2050	Inverse variance weighted	9	0.103402	0.107631	0.336699	1.10894	0.898027	1.36938
Peripheral artery disease || finn-b-I9_PAD	family.Ruminococcaceae.id.2050	Simple mode	9	-0.0425834	0.224209	0.854097	0.958311	0.617527	1.48716
Peripheral artery disease || finn-b-I9_PAD	family.Ruminococcaceae.id.2050	Weighted mode	9	0.073545	0.191958	0.711602	1.07632	0.738827	1.56797
Peripheral artery disease || finn-b-I9_PAD	family.Streptococcaceae.id.1850	MR Egger	13	-0.413267	0.409321	0.334362	0.661486	0.296551	1.47551
Peripheral artery disease || finn-b-I9_PAD	family.Streptococcaceae.id.1850	Weighted median	13	-0.145785	0.139046	0.294425	0.864343	0.658154	1.13513
Peripheral artery disease || finn-b-I9_PAD	family.Streptococcaceae.id.1850	Inverse variance weighted	13	-0.0735255	0.0995218	0.460035	0.929112	0.764458	1.12923
Peripheral artery disease || finn-b-I9_PAD	family.Streptococcaceae.id.1850	Simple mode	13	-0.316135	0.274414	0.271741	0.728961	0.425714	1.24822
Peripheral artery disease || finn-b-I9_PAD	family.Streptococcaceae.id.1850	Weighted mode	13	-0.290808	0.269771	0.302235	0.747659	0.440625	1.26864
Peripheral artery disease || finn-b-I9_PAD	family.Veillonellaceae.id.2172	MR Egger	19	-0.00246841	0.182151	0.989346	0.997535	0.698036	1.42554
Peripheral artery disease || finn-b-I9_PAD	family.Veillonellaceae.id.2172	Weighted median	19	0.0491158	0.115885	0.67169	1.05034	0.836926	1.31818
Peripheral artery disease || finn-b-I9_PAD	family.Veillonellaceae.id.2172	Inverse variance weighted	19	-0.0548149	0.0876737	0.53183	0.94666	0.797196	1.12415
Peripheral artery disease || finn-b-I9_PAD	family.Veillonellaceae.id.2172	Simple mode	19	0.169949	0.197454	0.400721	1.18524	0.804881	1.74536
Peripheral artery disease || finn-b-I9_PAD	family.Veillonellaceae.id.2172	Weighted mode	19	0.111104	0.136956	0.427826	1.11751	0.854422	1.46161
Peripheral artery disease || finn-b-I9_PAD	family.Verrucomicrobiaceae.id.4036	MR Egger	12	-0.203735	0.291126	0.499996	0.815678	0.461007	1.44321
Peripheral artery disease || finn-b-I9_PAD	family.Verrucomicrobiaceae.id.4036	Weighted median	12	0.07526	0.117115	0.520474	1.07816	0.857027	1.35636
Peripheral artery disease || finn-b-I9_PAD	family.Verrucomicrobiaceae.id.4036	Inverse variance weighted	12	0.0161933	0.0844543	0.847945	1.01633	0.861279	1.19928
Peripheral artery disease || finn-b-I9_PAD	family.Verrucomicrobiaceae.id.4036	Simple mode	12	0.130544	0.20248	0.532318	1.13945	0.766197	1.69453
Peripheral artery disease || finn-b-I9_PAD	family.Verrucomicrobiaceae.id.4036	Weighted mode	12	0.123134	0.19612	0.542918	1.13104	0.770079	1.66118
Peripheral artery disease || finn-b-I9_PAD	family.Victivallaceae.id.2255	MR Egger	13	0.00444718	0.36345	0.990456	1.00446	0.492671	2.04789
Peripheral artery disease || finn-b-I9_PAD	family.Victivallaceae.id.2255	Weighted median	13	-0.00719256	0.0731862	0.921712	0.992833	0.860159	1.14597
Peripheral artery disease || finn-b-I9_PAD	family.Victivallaceae.id.2255	Inverse variance weighted	13	0.0367283	0.070976	0.604824	1.03741	0.902682	1.19225
Peripheral artery disease || finn-b-I9_PAD	family.Victivallaceae.id.2255	Simple mode	13	-0.101235	0.117419	0.405496	0.903721	0.717936	1.13758
Peripheral artery disease || finn-b-I9_PAD	family.Victivallaceae.id.2255	Weighted mode	13	-0.0764781	0.108709	0.495161	0.926373	0.748602	1.14636
Peripheral artery disease || finn-b-I9_PAD	genus.Clostridiuminnocuumgroup.id.14397	MR Egger	7	-0.100408	0.316162	0.763634	0.904468	0.486711	1.6808
Peripheral artery disease || finn-b-I9_PAD	genus.Clostridiuminnocuumgroup.id.14397	Weighted median	7	-0.0074495	0.0755195	0.921421	0.992578	0.856015	1.15093
Peripheral artery disease || finn-b-I9_PAD	genus.Clostridiuminnocuumgroup.id.14397	Inverse variance weighted	7	-0.0297885	0.0642876	0.643104	0.970651	0.855737	1.101
Peripheral artery disease || finn-b-I9_PAD	genus.Clostridiuminnocuumgroup.id.14397	Simple mode	7	0.00111834	0.108634	0.99212	1.00112	0.809124	1.23867
Peripheral artery disease || finn-b-I9_PAD	genus.Clostridiuminnocuumgroup.id.14397	Weighted mode	7	-0.00222129	0.107336	0.98416	0.997781	0.80848	1.23141
Peripheral artery disease || finn-b-I9_PAD	genus.Eubacteriumbrachygroup.id.11296	MR Egger	10	-0.0016539	0.227939	0.994388	0.998347	0.63864	1.56066
Peripheral artery disease || finn-b-I9_PAD	genus.Eubacteriumbrachygroup.id.11296	Weighted median	10	0.0506141	0.0717906	0.480796	1.05192	0.913844	1.21085
Peripheral artery disease || finn-b-I9_PAD	genus.Eubacteriumbrachygroup.id.11296	Inverse variance weighted	10	0.0517751	0.0568101	0.3621	1.05314	0.942167	1.17718
Peripheral artery disease || finn-b-I9_PAD	genus.Eubacteriumbrachygroup.id.11296	Simple mode	10	0.167741	0.126944	0.21898	1.18263	0.922129	1.51672
Peripheral artery disease || finn-b-I9_PAD	genus.Eubacteriumbrachygroup.id.11296	Weighted mode	10	0.162379	0.120885	0.21208	1.17631	0.928155	1.4908
Peripheral artery disease || finn-b-I9_PAD	genus.Eubacteriumcoprostanoligenesgroup.id.11375	MR Egger	13	-0.397339	0.401372	0.343474	0.672106	0.306043	1.47602
Peripheral artery disease || finn-b-I9_PAD	genus.Eubacteriumcoprostanoligenesgroup.id.11375	Weighted median	13	-0.0964636	0.144095	0.503212	0.908043	0.684621	1.20438
Peripheral artery disease || finn-b-I9_PAD	genus.Eubacteriumcoprostanoligenesgroup.id.11375	Inverse variance weighted	13	-0.058922	0.104763	0.573821	0.94278	0.767776	1.15767
Peripheral artery disease || finn-b-I9_PAD	genus.Eubacteriumcoprostanoligenesgroup.id.11375	Simple mode	13	-0.259606	0.257563	0.333381	0.771356	0.465599	1.2779
Peripheral artery disease || finn-b-I9_PAD	genus.Eubacteriumcoprostanoligenesgroup.id.11375	Weighted mode	13	-0.27625	0.26476	0.317328	0.758623	0.451501	1.27466
Peripheral artery disease || finn-b-I9_PAD	genus.Eubacteriumeligensgroup.id.14372	MR Egger	7	-0.305676	0.501019	0.568452	0.736625	0.275912	1.96663
Peripheral artery disease || finn-b-I9_PAD	genus.Eubacteriumeligensgroup.id.14372	Weighted median	7	-0.0653787	0.172251	0.704277	0.936713	0.668318	1.31289
Peripheral artery disease || finn-b-I9_PAD	genus.Eubacteriumeligensgroup.id.14372	Inverse variance weighted	7	-0.116061	0.131393	0.377068	0.890421	0.688258	1.15197
Peripheral artery disease || finn-b-I9_PAD	genus.Eubacteriumeligensgroup.id.14372	Simple mode	7	0.0087997	0.246364	0.972666	1.00884	0.622462	1.63505
Peripheral artery disease || finn-b-I9_PAD	genus.Eubacteriumeligensgroup.id.14372	Weighted mode	7	0.0087997	0.254833	0.973574	1.00884	0.612214	1.66242
Peripheral artery disease || finn-b-I9_PAD	genus.Eubacteriumfissicatenagroup.id.14373	MR Egger	9	0.0487329	0.338114	0.889458	1.04994	0.541198	2.03691
Peripheral artery disease || finn-b-I9_PAD	genus.Eubacteriumfissicatenagroup.id.14373	Weighted median	9	-0.0727097	0.0859265	0.39745	0.929871	0.785743	1.10044
Peripheral artery disease || finn-b-I9_PAD	genus.Eubacteriumfissicatenagroup.id.14373	Inverse variance weighted	9	-0.0431555	0.0613967	0.48212	0.957762	0.849172	1.08024
Peripheral artery disease || finn-b-I9_PAD	genus.Eubacteriumfissicatenagroup.id.14373	Simple mode	9	-0.107132	0.141112	0.46951	0.898407	0.681328	1.18465
Peripheral artery disease || finn-b-I9_PAD	genus.Eubacteriumfissicatenagroup.id.14373	Weighted mode	9	-0.0921976	0.125501	0.483536	0.911925	0.713067	1.16624
Peripheral artery disease || finn-b-I9_PAD	genus.Eubacteriumhalliigroup.id.11338	MR Egger	15	-0.310649	0.172384	0.0947567	0.732971	0.522818	1.0276
Peripheral artery disease || finn-b-I9_PAD	genus.Eubacteriumhalliigroup.id.11338	Weighted median	15	0.0120013	0.118491	0.919324	1.01207	0.802326	1.27665
Peripheral artery disease || finn-b-I9_PAD	genus.Eubacteriumhalliigroup.id.11338	Inverse variance weighted	15	0.0122132	0.0888071	0.890615	1.01229	0.85057	1.20475
Peripheral artery disease || finn-b-I9_PAD	genus.Eubacteriumhalliigroup.id.11338	Simple mode	15	0.126345	0.207894	0.553094	1.13467	0.754932	1.70543
Peripheral artery disease || finn-b-I9_PAD	genus.Eubacteriumhalliigroup.id.11338	Weighted mode	15	0.090918	0.176021	0.613555	1.09518	0.775627	1.54638
Peripheral artery disease || finn-b-I9_PAD	genus.Eubacteriumnodatumgroup.id.11297	MR Egger	11	0.070167	0.220348	0.757419	1.07269	0.696481	1.6521
Peripheral artery disease || finn-b-I9_PAD	genus.Eubacteriumnodatumgroup.id.11297	Weighted median	11	-0.0798599	0.0626103	0.202129	0.923246	0.816624	1.04379
Peripheral artery disease || finn-b-I9_PAD	genus.Eubacteriumnodatumgroup.id.11297	Inverse variance weighted	11	-0.0811643	0.0494706	0.100869	0.922042	0.836836	1.01592
Peripheral artery disease || finn-b-I9_PAD	genus.Eubacteriumnodatumgroup.id.11297	Simple mode	11	-0.098841	0.0941921	0.318713	0.905887	0.753175	1.08956
Peripheral artery disease || finn-b-I9_PAD	genus.Eubacteriumnodatumgroup.id.11297	Weighted mode	11	-0.084561	0.0985399	0.410911	0.918916	0.757525	1.11469
Peripheral artery disease || finn-b-I9_PAD	genus.Eubacteriumoxidoreducensgroup.id.11339	MR Egger	5	0.00374136	0.33872	0.991881	1.00375	0.516774	1.94962
Peripheral artery disease || finn-b-I9_PAD	genus.Eubacteriumoxidoreducensgroup.id.11339	Weighted median	5	-0.0980166	0.114366	0.391421	0.906634	0.724572	1.13444
Peripheral artery disease || finn-b-I9_PAD	genus.Eubacteriumoxidoreducensgroup.id.11339	Inverse variance weighted	5	-0.134242	0.0907139	0.138917	0.874379	0.731952	1.04452
Peripheral artery disease || finn-b-I9_PAD	genus.Eubacteriumoxidoreducensgroup.id.11339	Simple mode	5	-0.0851063	0.14332	0.584585	0.918415	0.693494	1.21628
Peripheral artery disease || finn-b-I9_PAD	genus.Eubacteriumoxidoreducensgroup.id.11339	Weighted mode	5	-0.0825775	0.141026	0.589622	0.92074	0.698383	1.21389
Peripheral artery disease || finn-b-I9_PAD	genus.Eubacteriumrectalegroup.id.14374	MR Egger	9	0.286354	0.448477	0.543463	1.33156	0.552854	3.20711
Peripheral artery disease || finn-b-I9_PAD	genus.Eubacteriumrectalegroup.id.14374	Weighted median	9	0.0579808	0.145154	0.689566	1.05969	0.797303	1.40844
Peripheral artery disease || finn-b-I9_PAD	genus.Eubacteriumrectalegroup.id.14374	Inverse variance weighted	9	0.0829834	0.118531	0.483866	1.08652	0.861278	1.37068
Peripheral artery disease || finn-b-I9_PAD	genus.Eubacteriumrectalegroup.id.14374	Simple mode	9	0.034484	0.22164	0.880214	1.03509	0.670367	1.59823
Peripheral artery disease || finn-b-I9_PAD	genus.Eubacteriumrectalegroup.id.14374	Weighted mode	9	0.0422469	0.20903	0.844876	1.04315	0.692496	1.57137
Peripheral artery disease || finn-b-I9_PAD	genus.Eubacteriumruminantiumgroup.id.11340	MR Egger	18	-0.398303	0.183533	0.0453893	0.671458	0.46859	0.962155
Peripheral artery disease || finn-b-I9_PAD	genus.Eubacteriumruminantiumgroup.id.11340	Weighted median	18	-0.106963	0.0766497	0.162872	0.898559	0.773216	1.04422
Peripheral artery disease || finn-b-I9_PAD	genus.Eubacteriumruminantiumgroup.id.11340	Inverse variance weighted	18	-0.0306818	0.0601732	0.610127	0.969784	0.861895	1.09118
Peripheral artery disease || finn-b-I9_PAD	genus.Eubacteriumruminantiumgroup.id.11340	Simple mode	18	-0.141319	0.140564	0.328815	0.868212	0.659137	1.14361
Peripheral artery disease || finn-b-I9_PAD	genus.Eubacteriumruminantiumgroup.id.11340	Weighted mode	18	-0.14466	0.119485	0.242574	0.865316	0.684648	1.09366
Peripheral artery disease || finn-b-I9_PAD	genus.Eubacteriumventriosumgroup.id.11341	MR Egger	15	0.22616	0.403744	0.584896	1.25378	0.568259	2.76627
Peripheral artery disease || finn-b-I9_PAD	genus.Eubacteriumventriosumgroup.id.11341	Weighted median	15	-0.0506308	0.126468	0.688902	0.95063	0.741924	1.21804
Peripheral artery disease || finn-b-I9_PAD	genus.Eubacteriumventriosumgroup.id.11341	Inverse variance weighted	15	0.0251718	0.0878358	0.774435	1.02549	0.863306	1.21815
Peripheral artery disease || finn-b-I9_PAD	genus.Eubacteriumventriosumgroup.id.11341	Simple mode	15	-0.0599375	0.230425	0.79856	0.941823	0.599553	1.47949
Peripheral artery disease || finn-b-I9_PAD	genus.Eubacteriumventriosumgroup.id.11341	Weighted mode	15	-0.064059	0.217083	0.772256	0.93795	0.612907	1.43537
Peripheral artery disease || finn-b-I9_PAD	genus.Eubacteriumxylanophilumgroup.id.14375	MR Egger	9	-0.642124	0.410617	0.16184	0.526174	0.235291	1.17667
Peripheral artery disease || finn-b-I9_PAD	genus.Eubacteriumxylanophilumgroup.id.14375	Weighted median	9	-0.0700329	0.144968	0.629031	0.932363	0.701755	1.23875
Peripheral artery disease || finn-b-I9_PAD	genus.Eubacteriumxylanophilumgroup.id.14375	Inverse variance weighted	9	-0.0885501	0.146327	0.545078	0.915257	0.687048	1.21927
Peripheral artery disease || finn-b-I9_PAD	genus.Eubacteriumxylanophilumgroup.id.14375	Simple mode	9	0.203932	0.262231	0.459134	1.22622	0.733418	2.05013
Peripheral artery disease || finn-b-I9_PAD	genus.Eubacteriumxylanophilumgroup.id.14375	Weighted mode	9	-0.0844251	0.225559	0.717913	0.91904	0.590656	1.42999
Peripheral artery disease || finn-b-I9_PAD	genus.Ruminococcusgauvreauiigroup.id.11342	MR Egger	11	0.0773783	0.426673	0.860109	1.08045	0.468181	2.49342
Peripheral artery disease || finn-b-I9_PAD	genus.Ruminococcusgauvreauiigroup.id.11342	Weighted median	11	0.0155556	0.12708	0.902576	1.01568	0.791741	1.30295
Peripheral artery disease || finn-b-I9_PAD	genus.Ruminococcusgauvreauiigroup.id.11342	Inverse variance weighted	11	-0.0123407	0.0988647	0.900663	0.987735	0.813739	1.19894
Peripheral artery disease || finn-b-I9_PAD	genus.Ruminococcusgauvreauiigroup.id.11342	Simple mode	11	-0.0502198	0.188055	0.794858	0.95102	0.657831	1.37488
Peripheral artery disease || finn-b-I9_PAD	genus.Ruminococcusgauvreauiigroup.id.11342	Weighted mode	11	-0.0350956	0.169615	0.84023	0.965513	0.692435	1.34629
Peripheral artery disease || finn-b-I9_PAD	genus.Ruminococcusgnavusgroup.id.14376	MR Egger	11	0.274774	0.365987	0.47196	1.31623	0.64239	2.69691
Peripheral artery disease || finn-b-I9_PAD	genus.Ruminococcusgnavusgroup.id.14376	Weighted median	11	-0.0442766	0.0913794	0.628006	0.956689	0.799811	1.14434
Peripheral artery disease || finn-b-I9_PAD	genus.Ruminococcusgnavusgroup.id.14376	Inverse variance weighted	11	0.0522927	0.073916	0.47928	1.05368	0.911574	1.21795
Peripheral artery disease || finn-b-I9_PAD	genus.Ruminococcusgnavusgroup.id.14376	Simple mode	11	-0.0752813	0.139188	0.600444	0.927483	0.706035	1.21839
Peripheral artery disease || finn-b-I9_PAD	genus.Ruminococcusgnavusgroup.id.14376	Weighted mode	11	-0.0694124	0.132465	0.61169	0.932942	0.719612	1.20951
Peripheral artery disease || finn-b-I9_PAD	genus.Ruminococcustorquesgroup.id.14377	MR Egger	8	0.552587	0.44475	0.26042	1.73774	0.726786	4.15493
Peripheral artery disease || finn-b-I9_PAD	genus.Ruminococcustorquesgroup.id.14377	Weighted median	8	0.13911	0.18142	0.443211	1.14925	0.805353	1.64
Peripheral artery disease || finn-b-I9_PAD	genus.Ruminococcustorquesgroup.id.14377	Inverse variance weighted	8	0.139671	0.137637	0.310212	1.14989	0.87801	1.50597
Peripheral artery disease || finn-b-I9_PAD	genus.Ruminococcustorquesgroup.id.14377	Simple mode	8	0.117654	0.273821	0.680349	1.12485	0.657681	1.92388
Peripheral artery disease || finn-b-I9_PAD	genus.Ruminococcustorquesgroup.id.14377	Weighted mode	8	0.113001	0.265065	0.682682	1.11963	0.665959	1.88237
Peripheral artery disease || finn-b-I9_PAD	genus.Actinomyces.id.423	MR Egger	7	-0.16062	0.209006	0.476903	0.851615	0.565371	1.28278
Peripheral artery disease || finn-b-I9_PAD	genus.Actinomyces.id.423	Weighted median	7	-0.112388	0.111104	0.31175	0.893697	0.718814	1.11113
Peripheral artery disease || finn-b-I9_PAD	genus.Actinomyces.id.423	Inverse variance weighted	7	-0.0240616	0.0856497	0.778764	0.976226	0.825361	1.15467
Peripheral artery disease || finn-b-I9_PAD	genus.Actinomyces.id.423	Simple mode	7	-0.109548	0.162421	0.525134	0.896239	0.651881	1.2322
Peripheral artery disease || finn-b-I9_PAD	genus.Actinomyces.id.423	Weighted mode	7	-0.122694	0.125982	0.367718	0.884534	0.690997	1.13228
Peripheral artery disease || finn-b-I9_PAD	genus.Adlercreutzia.id.812	MR Egger	8	0.287075	0.411345	0.51137	1.33252	0.595019	2.98414
Peripheral artery disease || finn-b-I9_PAD	genus.Adlercreutzia.id.812	Weighted median	8	0.116195	0.115729	0.315366	1.12322	0.895266	1.4092
Peripheral artery disease || finn-b-I9_PAD	genus.Adlercreutzia.id.812	Inverse variance weighted	8	0.0626187	0.0917479	0.494918	1.06462	0.889401	1.27436
Peripheral artery disease || finn-b-I9_PAD	genus.Adlercreutzia.id.812	Simple mode	8	0.173164	0.177172	0.360944	1.18906	0.840218	1.68274
Peripheral artery disease || finn-b-I9_PAD	genus.Adlercreutzia.id.812	Weighted mode	8	0.169404	0.17307	0.36028	1.1846	0.843822	1.663
Peripheral artery disease || finn-b-I9_PAD	genus.Akkermansia.id.4037	MR Egger	12	-0.200134	0.290895	0.507102	0.818621	0.46288	1.44776
Peripheral artery disease || finn-b-I9_PAD	genus.Akkermansia.id.4037	Weighted median	12	0.0754218	0.114823	0.511275	1.07834	0.861026	1.3505
Peripheral artery disease || finn-b-I9_PAD	genus.Akkermansia.id.4037	Inverse variance weighted	12	0.0164679	0.0844378	0.845369	1.0166	0.861543	1.19957
Peripheral artery disease || finn-b-I9_PAD	genus.Akkermansia.id.4037	Simple mode	12	0.132613	0.195562	0.511713	1.14181	0.778264	1.67517
Peripheral artery disease || finn-b-I9_PAD	genus.Akkermansia.id.4037	Weighted mode	12	0.121493	0.194787	0.545526	1.12918	0.770828	1.65413
Peripheral artery disease || finn-b-I9_PAD	genus.Alistipes.id.968	MR Egger	12	-0.588315	0.635803	0.376594	0.555262	0.159695	1.93066
Peripheral artery disease || finn-b-I9_PAD	genus.Alistipes.id.968	Weighted median	12	0.0202372	0.156463	0.897088	1.02044	0.750939	1.38667
Peripheral artery disease || finn-b-I9_PAD	genus.Alistipes.id.968	Inverse variance weighted	12	0.0190584	0.133378	0.886377	1.01924	0.784772	1.32376
Peripheral artery disease || finn-b-I9_PAD	genus.Alistipes.id.968	Simple mode	12	0.0245711	0.272166	0.929688	1.02488	0.601172	1.7472
Peripheral artery disease || finn-b-I9_PAD	genus.Alistipes.id.968	Weighted mode	12	0.030156	0.235823	0.900555	1.03062	0.649173	1.63619
Peripheral artery disease || finn-b-I9_PAD	genus.Allisonella.id.2174	MR Egger	8	-0.512738	0.455212	0.303032	0.598854	0.245379	1.46152
Peripheral artery disease || finn-b-I9_PAD	genus.Allisonella.id.2174	Weighted median	8	0.054733	0.0830363	0.509802	1.05626	0.897611	1.24295
Peripheral artery disease || finn-b-I9_PAD	genus.Allisonella.id.2174	Inverse variance weighted	8	0.0391332	0.0696548	0.574241	1.03991	0.907202	1.19203
Peripheral artery disease || finn-b-I9_PAD	genus.Allisonella.id.2174	Simple mode	8	0.201659	0.15149	0.22485	1.22343	0.909135	1.64638
Peripheral artery disease || finn-b-I9_PAD	genus.Allisonella.id.2174	Weighted mode	8	0.182406	0.154461	0.2762	1.2001	0.88662	1.62442
Peripheral artery disease || finn-b-I9_PAD	genus.Alloprevotella.id.961	MR Egger	5	0.265783	0.59593	0.685824	1.30445	0.40566	4.19463
Peripheral artery disease || finn-b-I9_PAD	genus.Alloprevotella.id.961	Weighted median	5	-0.121179	0.0860533	0.159076	0.885875	0.74838	1.04863
Peripheral artery disease || finn-b-I9_PAD	genus.Alloprevotella.id.961	Inverse variance weighted	5	-0.100704	0.0686416	0.14235	0.904201	0.79038	1.03441
Peripheral artery disease || finn-b-I9_PAD	genus.Alloprevotella.id.961	Simple mode	5	-0.147441	0.114553	0.267492	0.862913	0.689378	1.08013
Peripheral artery disease || finn-b-I9_PAD	genus.Alloprevotella.id.961	Weighted mode	5	-0.14326	0.106639	0.250291	0.866529	0.703089	1.06796
Peripheral artery disease || finn-b-I9_PAD	genus.Anaerofilum.id.2053	MR Egger	11	-0.0474329	0.331176	0.889267	0.953674	0.498308	1.82517
Peripheral artery disease || finn-b-I9_PAD	genus.Anaerofilum.id.2053	Weighted median	11	-0.0792424	0.0804029	0.324346	0.923816	0.789124	1.0815
Peripheral artery disease || finn-b-I9_PAD	genus.Anaerofilum.id.2053	Inverse variance weighted	11	-0.0728035	0.0608676	0.231659	0.929784	0.825221	1.04759
Peripheral artery disease || finn-b-I9_PAD	genus.Anaerofilum.id.2053	Simple mode	11	-0.107599	0.11668	0.378149	0.897987	0.714415	1.12873
Peripheral artery disease || finn-b-I9_PAD	genus.Anaerofilum.id.2053	Weighted mode	11	-0.103316	0.124857	0.427272	0.901842	0.706074	1.15189
Peripheral artery disease || finn-b-I9_PAD	genus.Anaerostipes.id.1991	MR Egger	13	0.352165	0.527826	0.518396	1.42214	0.505416	4.00163
Peripheral artery disease || finn-b-I9_PAD	genus.Anaerostipes.id.1991	Weighted median	13	-0.0745607	0.14997	0.619069	0.928151	0.69177	1.24531
Peripheral artery disease || finn-b-I9_PAD	genus.Anaerostipes.id.1991	Inverse variance weighted	13	0.144848	0.139805	0.300168	1.15586	0.878825	1.52024
Peripheral artery disease || finn-b-I9_PAD	genus.Anaerostipes.id.1991	Simple mode	13	-0.135411	0.250524	0.598734	0.873357	0.534492	1.42706
Peripheral artery disease || finn-b-I9_PAD	genus.Anaerostipes.id.1991	Weighted mode	13	-0.113107	0.236482	0.641038	0.893055	0.561799	1.41963
Peripheral artery disease || finn-b-I9_PAD	genus.Anaerotruncus.id.2054	MR Egger	13	0.456868	0.286841	0.139522	1.57912	0.900018	2.77064
Peripheral artery disease || finn-b-I9_PAD	genus.Anaerotruncus.id.2054	Weighted median	13	0.00500274	0.145009	0.972479	1.00502	0.756377	1.33539
Peripheral artery disease || finn-b-I9_PAD	genus.Anaerotruncus.id.2054	Inverse variance weighted	13	0.0140016	0.105048	0.893967	1.0141	0.825395	1.24595
Peripheral artery disease || finn-b-I9_PAD	genus.Anaerotruncus.id.2054	Simple mode	13	-0.261887	0.251449	0.318169	0.769598	0.470139	1.2598
Peripheral artery disease || finn-b-I9_PAD	genus.Anaerotruncus.id.2054	Weighted mode	13	-0.0570052	0.265858	0.83382	0.944589	0.560971	1.59054
Peripheral artery disease || finn-b-I9_PAD	genus.Bacteroides.id.918	MR Egger	7	0.287015	0.796627	0.733352	1.33244	0.279606	6.34968
Peripheral artery disease || finn-b-I9_PAD	genus.Bacteroides.id.918	Weighted median	7	0.0477482	0.179096	0.789772	1.04891	0.738392	1.49
Peripheral artery disease || finn-b-I9_PAD	genus.Bacteroides.id.918	Inverse variance weighted	7	0.0227532	0.148177	0.877962	1.02301	0.765157	1.36777
Peripheral artery disease || finn-b-I9_PAD	genus.Bacteroides.id.918	Simple mode	7	0.0647476	0.239569	0.796011	1.06689	0.667105	1.70626
Peripheral artery disease || finn-b-I9_PAD	genus.Bacteroides.id.918	Weighted mode	7	0.0796631	0.232341	0.743389	1.08292	0.686791	1.70754
Peripheral artery disease || finn-b-I9_PAD	genus.Barnesiella.id.944	MR Egger	12	0.0175858	0.39326	0.965212	1.01774	0.470855	2.19982
Peripheral artery disease || finn-b-I9_PAD	genus.Barnesiella.id.944	Weighted median	12	0.00457994	0.129349	0.971755	1.00459	0.779624	1.29447
Peripheral artery disease || finn-b-I9_PAD	genus.Barnesiella.id.944	Inverse variance weighted	12	0.0168209	0.0960102	0.860923	1.01696	0.842519	1.22753
Peripheral artery disease || finn-b-I9_PAD	genus.Barnesiella.id.944	Simple mode	12	0.15568	0.227007	0.507039	1.16845	0.748822	1.82324
Peripheral artery disease || finn-b-I9_PAD	genus.Barnesiella.id.944	Weighted mode	12	-0.101922	0.216875	0.647566	0.9031	0.590375	1.38148
Peripheral artery disease || finn-b-I9_PAD	genus.Bifidobacterium.id.436	MR Egger	19	0.130663	0.184936	0.489428	1.13958	0.793096	1.63745
Peripheral artery disease || finn-b-I9_PAD	genus.Bifidobacterium.id.436	Weighted median	19	0.0596241	0.0878069	0.497114	1.06144	0.893618	1.26077
Peripheral artery disease || finn-b-I9_PAD	genus.Bifidobacterium.id.436	Inverse variance weighted	19	0.0190301	0.0658043	0.772434	1.01921	0.895882	1.15952
Peripheral artery disease || finn-b-I9_PAD	genus.Bifidobacterium.id.436	Simple mode	19	0.0538316	0.139611	0.704324	1.05531	0.802675	1.38745
Peripheral artery disease || finn-b-I9_PAD	genus.Bifidobacterium.id.436	Weighted mode	19	0.0538316	0.107799	0.623569	1.05531	0.854315	1.30359
Peripheral artery disease || finn-b-I9_PAD	genus.Bilophila.id.3170	MR Egger	13	0.0234509	0.449869	0.959361	1.02373	0.423886	2.47241
Peripheral artery disease || finn-b-I9_PAD	genus.Bilophila.id.3170	Weighted median	13	0.0173179	0.123015	0.888045	1.01747	0.799482	1.29489
Peripheral artery disease || finn-b-I9_PAD	genus.Bilophila.id.3170	Inverse variance weighted	13	0.0836723	0.0914519	0.360227	1.08727	0.908852	1.30072
Peripheral artery disease || finn-b-I9_PAD	genus.Bilophila.id.3170	Simple mode	13	-0.00182093	0.191553	0.992572	0.998181	0.685735	1.45299
Peripheral artery disease || finn-b-I9_PAD	genus.Bilophila.id.3170	Weighted mode	13	-0.00436858	0.188219	0.981864	0.995641	0.688473	1.43985
Peripheral artery disease || finn-b-I9_PAD	genus.Blautia.id.1992	MR Egger	12	-0.45465	0.276634	0.131307	0.63467	0.369039	1.0915
Peripheral artery disease || finn-b-I9_PAD	genus.Blautia.id.1992	Weighted median	12	-0.0184849	0.152484	0.903513	0.981685	0.728074	1.32364
Peripheral artery disease || finn-b-I9_PAD	genus.Blautia.id.1992	Inverse variance weighted	12	-0.012096	0.109098	0.911717	0.987977	0.797776	1.22352
Peripheral artery disease || finn-b-I9_PAD	genus.Blautia.id.1992	Simple mode	12	-0.0492243	0.243158	0.84327	0.951968	0.591074	1.53321
Peripheral artery disease || finn-b-I9_PAD	genus.Blautia.id.1992	Weighted mode	12	-0.0492243	0.228489	0.833371	0.951968	0.608315	1.48976
Peripheral artery disease || finn-b-I9_PAD	genus.Butyricicoccus.id.2055	MR Egger	8	-0.00808409	0.221941	0.972126	0.991949	0.64205	1.53253
Peripheral artery disease || finn-b-I9_PAD	genus.Butyricicoccus.id.2055	Weighted median	8	0.05886	0.14681	0.688475	1.06063	0.795417	1.41426
Peripheral artery disease || finn-b-I9_PAD	genus.Butyricicoccus.id.2055	Inverse variance weighted	8	-0.0446838	0.112715	0.691788	0.9563	0.766741	1.19272
Peripheral artery disease || finn-b-I9_PAD	genus.Butyricicoccus.id.2055	Simple mode	8	0.0969697	0.232098	0.688613	1.10183	0.699114	1.73652
Peripheral artery disease || finn-b-I9_PAD	genus.Butyricicoccus.id.2055	Weighted mode	8	0.111682	0.211672	0.61407	1.11816	0.738455	1.6931
Peripheral artery disease || finn-b-I9_PAD	genus.Butyricimonas.id.945	MR Egger	13	-0.717211	0.302879	0.0372847	0.488112	0.26959	0.883761
Peripheral artery disease || finn-b-I9_PAD	genus.Butyricimonas.id.945	Weighted median	13	-0.0539868	0.118148	0.647713	0.947445	0.751595	1.19433
Peripheral artery disease || finn-b-I9_PAD	genus.Butyricimonas.id.945	Inverse variance weighted	13	-0.112633	0.0855188	0.187821	0.893479	0.755595	1.05652
Peripheral artery disease || finn-b-I9_PAD	genus.Butyricimonas.id.945	Simple mode	13	-0.0664536	0.184385	0.724807	0.935706	0.65191	1.34305
Peripheral artery disease || finn-b-I9_PAD	genus.Butyricimonas.id.945	Weighted mode	13	-0.0399875	0.178045	0.826075	0.960801	0.677764	1.36204
Peripheral artery disease || finn-b-I9_PAD	genus.Butyrivibrio.id.1993	MR Egger	15	-0.258522	0.217957	0.256805	0.772192	0.503728	1.18374
Peripheral artery disease || finn-b-I9_PAD	genus.Butyrivibrio.id.1993	Weighted median	15	-0.0184785	0.0587497	0.753118	0.981691	0.874916	1.1015
Peripheral artery disease || finn-b-I9_PAD	genus.Butyrivibrio.id.1993	Inverse variance weighted	15	-0.0108747	0.0512314	0.8319	0.989184	0.894681	1.09367
Peripheral artery disease || finn-b-I9_PAD	genus.Butyrivibrio.id.1993	Simple mode	15	-0.108515	0.105071	0.31922	0.897165	0.730187	1.10233
Peripheral artery disease || finn-b-I9_PAD	genus.Butyrivibrio.id.1993	Weighted mode	15	-0.0933589	0.103971	0.384406	0.910867	0.742938	1.11675
Peripheral artery disease || finn-b-I9_PAD	genus.CandidatusSoleaferrea.id.11350	MR Egger	9	-0.534426	0.740388	0.493805	0.586005	0.1373	2.50111
Peripheral artery disease || finn-b-I9_PAD	genus.CandidatusSoleaferrea.id.11350	Weighted median	9	0.01531	0.097433	0.875139	1.01543	0.838904	1.2291
Peripheral artery disease || finn-b-I9_PAD	genus.CandidatusSoleaferrea.id.11350	Inverse variance weighted	9	-0.0179514	0.0724241	0.804239	0.982209	0.852227	1.13202
Peripheral artery disease || finn-b-I9_PAD	genus.CandidatusSoleaferrea.id.11350	Simple mode	9	0.0394682	0.152347	0.802124	1.04026	0.771722	1.40224
Peripheral artery disease || finn-b-I9_PAD	genus.CandidatusSoleaferrea.id.11350	Weighted mode	9	0.0471623	0.137039	0.739602	1.04829	0.801369	1.3713
Peripheral artery disease || finn-b-I9_PAD	genus.Catenibacterium.id.2153	MR Egger	4	1.10009	1.09411	0.420553	3.00443	0.351913	25.6501
Peripheral artery disease || finn-b-I9_PAD	genus.Catenibacterium.id.2153	Weighted median	4	0.0262602	0.0960361	0.784514	1.02661	0.850466	1.23923
Peripheral artery disease || finn-b-I9_PAD	genus.Catenibacterium.id.2153	Inverse variance weighted	4	0.0244311	0.0868668	0.778521	1.02473	0.864306	1.21493
Peripheral artery disease || finn-b-I9_PAD	genus.Catenibacterium.id.2153	Simple mode	4	-0.105019	0.155191	0.547098	0.900308	0.664185	1.22037
Peripheral artery disease || finn-b-I9_PAD	genus.Catenibacterium.id.2153	Weighted mode	4	0.147666	0.172183	0.454159	1.15913	0.827114	1.62441
Peripheral artery disease || finn-b-I9_PAD	genus.ChristensenellaceaeR.7group.id.11283	MR Egger	8	0.662281	0.58515	0.30091	1.93921	0.615935	6.10541
Peripheral artery disease || finn-b-I9_PAD	genus.ChristensenellaceaeR.7group.id.11283	Weighted median	8	0.124179	0.195919	0.526193	1.13222	0.771189	1.66226
Peripheral artery disease || finn-b-I9_PAD	genus.ChristensenellaceaeR.7group.id.11283	Inverse variance weighted	8	0.20661	0.162658	0.204008	1.2295	0.893867	1.69117
Peripheral artery disease || finn-b-I9_PAD	genus.ChristensenellaceaeR.7group.id.11283	Simple mode	8	0.375173	0.327648	0.289825	1.45524	0.76566	2.76589
Peripheral artery disease || finn-b-I9_PAD	genus.ChristensenellaceaeR.7group.id.11283	Weighted mode	8	0.114821	0.284599	0.698656	1.12167	0.642113	1.95939
Peripheral artery disease || finn-b-I9_PAD	genus.Clostridiumsensustricto1.id.1873	MR Egger	7	0.182333	0.331377	0.605839	1.20001	0.626776	2.29753
Peripheral artery disease || finn-b-I9_PAD	genus.Clostridiumsensustricto1.id.1873	Weighted median	7	0.075292	0.14323	0.599117	1.0782	0.814289	1.42764
Peripheral artery disease || finn-b-I9_PAD	genus.Clostridiumsensustricto1.id.1873	Inverse variance weighted	7	0.0621287	0.119734	0.603838	1.0641	0.841516	1.34556
Peripheral artery disease || finn-b-I9_PAD	genus.Clostridiumsensustricto1.id.1873	Simple mode	7	0.128806	0.195742	0.534931	1.13747	0.775034	1.66939
Peripheral artery disease || finn-b-I9_PAD	genus.Clostridiumsensustricto1.id.1873	Weighted mode	7	0.102054	0.163654	0.555839	1.10744	0.803557	1.52625
Peripheral artery disease || finn-b-I9_PAD	genus.Collinsella.id.815	MR Egger	10	-0.0250361	0.44468	0.956483	0.975275	0.407951	2.33156
Peripheral artery disease || finn-b-I9_PAD	genus.Collinsella.id.815	Weighted median	10	0.0398286	0.151174	0.792195	1.04063	0.773776	1.39952
Peripheral artery disease || finn-b-I9_PAD	genus.Collinsella.id.815	Inverse variance weighted	10	0.0584478	0.113957	0.608027	1.06019	0.847971	1.32552
Peripheral artery disease || finn-b-I9_PAD	genus.Collinsella.id.815	Simple mode	10	0.010598	0.221424	0.962871	1.01065	0.654821	1.55985
Peripheral artery disease || finn-b-I9_PAD	genus.Collinsella.id.815	Weighted mode	10	-0.0120873	0.227199	0.958734	0.987985	0.632928	1.54222
Peripheral artery disease || finn-b-I9_PAD	genus.Coprobacter.id.949	MR Egger	10	-0.157753	0.26919	0.574014	0.854061	0.503906	1.44753
Peripheral artery disease || finn-b-I9_PAD	genus.Coprobacter.id.949	Weighted median	10	0.015908	0.0879378	0.856446	1.01604	0.855174	1.20715
Peripheral artery disease || finn-b-I9_PAD	genus.Coprobacter.id.949	Inverse variance weighted	10	0.0157485	0.0718903	0.826601	1.01587	0.882359	1.16959
Peripheral artery disease || finn-b-I9_PAD	genus.Coprobacter.id.949	Simple mode	10	0.128376	0.152384	0.421357	1.13698	0.843415	1.53273
Peripheral artery disease || finn-b-I9_PAD	genus.Coprobacter.id.949	Weighted mode	10	0.122909	0.150157	0.434189	1.13078	0.842485	1.51773
Peripheral artery disease || finn-b-I9_PAD	genus.Coprococcus1.id.11301	MR Egger	11	0.496987	0.25427	0.0823609	1.64376	0.998618	2.70569
Peripheral artery disease || finn-b-I9_PAD	genus.Coprococcus1.id.11301	Weighted median	11	0.129814	0.140783	0.356486	1.13862	0.864053	1.50043
Peripheral artery disease || finn-b-I9_PAD	genus.Coprococcus1.id.11301	Inverse variance weighted	11	0.136886	0.10993	0.213053	1.1467	0.924431	1.42241
Peripheral artery disease || finn-b-I9_PAD	genus.Coprococcus1.id.11301	Simple mode	11	0.252643	0.224428	0.286575	1.28742	0.829249	1.99875
Peripheral artery disease || finn-b-I9_PAD	genus.Coprococcus1.id.11301	Weighted mode	11	0.186114	0.183518	0.334421	1.20456	0.840649	1.726
Peripheral artery disease || finn-b-I9_PAD	genus.Coprococcus2.id.11302	MR Egger	9	0.0630254	0.53662	0.909803	1.06505	0.372042	3.04896
Peripheral artery disease || finn-b-I9_PAD	genus.Coprococcus2.id.11302	Weighted median	9	-0.260166	0.137678	0.0588013	0.770923	0.588596	1.00973
Peripheral artery disease || finn-b-I9_PAD	genus.Coprococcus2.id.11302	Inverse variance weighted	9	-0.241212	0.0987021	0.0145321	0.785675	0.64748	0.953367
Peripheral artery disease || finn-b-I9_PAD	genus.Coprococcus2.id.11302	Simple mode	9	-0.410649	0.219748	0.0985998	0.663219	0.431126	1.02026
Peripheral artery disease || finn-b-I9_PAD	genus.Coprococcus2.id.11302	Weighted mode	9	-0.368829	0.212771	0.121244	0.691544	0.455728	1.04938
Peripheral artery disease || finn-b-I9_PAD	genus.Coprococcus3.id.11303	MR Egger	11	-0.163472	0.809987	0.844545	0.849191	0.173592	4.15413
Peripheral artery disease || finn-b-I9_PAD	genus.Coprococcus3.id.11303	Weighted median	11	0.0449968	0.160598	0.779337	1.04602	0.763552	1.433
Peripheral artery disease || finn-b-I9_PAD	genus.Coprococcus3.id.11303	Inverse variance weighted	11	-0.0416808	0.124727	0.738247	0.959176	0.751153	1.22481
Peripheral artery disease || finn-b-I9_PAD	genus.Coprococcus3.id.11303	Simple mode	11	0.0858097	0.250078	0.738604	1.0896	0.667415	1.77884
Peripheral artery disease || finn-b-I9_PAD	genus.Coprococcus3.id.11303	Weighted mode	11	0.0762743	0.24828	0.764985	1.07926	0.663415	1.75576
Peripheral artery disease || finn-b-I9_PAD	genus.DefluviitaleaceaeUCG011.id.11287	MR Egger	10	-0.615449	0.394052	0.156948	0.540398	0.249626	1.16987
Peripheral artery disease || finn-b-I9_PAD	genus.DefluviitaleaceaeUCG011.id.11287	Weighted median	10	-0.0387257	0.119281	0.745439	0.962015	0.761461	1.21539
Peripheral artery disease || finn-b-I9_PAD	genus.DefluviitaleaceaeUCG011.id.11287	Inverse variance weighted	10	-0.0815137	0.110221	0.459576	0.92172	0.742637	1.14399
Peripheral artery disease || finn-b-I9_PAD	genus.DefluviitaleaceaeUCG011.id.11287	Simple mode	10	-0.0300646	0.166482	0.860692	0.970383	0.700215	1.34479
Peripheral artery disease || finn-b-I9_PAD	genus.DefluviitaleaceaeUCG011.id.11287	Weighted mode	10	-0.0219985	0.165558	0.897215	0.978242	0.707165	1.35323
Peripheral artery disease || finn-b-I9_PAD	genus.Desulfovibrio.id.3173	MR Egger	11	0.731223	0.243477	0.0148778	2.07762	1.28918	3.34825
Peripheral artery disease || finn-b-I9_PAD	genus.Desulfovibrio.id.3173	Weighted median	11	0.0676358	0.125086	0.588704	1.06998	0.837334	1.36725
Peripheral artery disease || finn-b-I9_PAD	genus.Desulfovibrio.id.3173	Inverse variance weighted	11	-0.00310034	0.108261	0.977154	0.996904	0.806306	1.23256
Peripheral artery disease || finn-b-I9_PAD	genus.Desulfovibrio.id.3173	Simple mode	11	0.00727281	0.186195	0.969611	1.0073	0.699305	1.45094
Peripheral artery disease || finn-b-I9_PAD	genus.Desulfovibrio.id.3173	Weighted mode	11	0.0621192	0.176952	0.732834	1.06409	0.752234	1.50523
Peripheral artery disease || finn-b-I9_PAD	genus.Dialister.id.2183	MR Egger	11	-0.0891749	0.560776	0.877164	0.914686	0.30474	2.74545
Peripheral artery disease || finn-b-I9_PAD	genus.Dialister.id.2183	Weighted median	11	0.0893199	0.125581	0.476926	1.09343	0.85486	1.39858
Peripheral artery disease || finn-b-I9_PAD	genus.Dialister.id.2183	Inverse variance weighted	11	-0.0509948	0.129274	0.693235	0.950284	0.737586	1.22432
Peripheral artery disease || finn-b-I9_PAD	genus.Dialister.id.2183	Simple mode	11	0.174883	0.180621	0.355763	1.19111	0.835994	1.69706
Peripheral artery disease || finn-b-I9_PAD	genus.Dialister.id.2183	Weighted mode	11	0.170573	0.161143	0.314717	1.18598	0.864791	1.62647
Peripheral artery disease || finn-b-I9_PAD	genus.Dorea.id.1997	MR Egger	11	-0.413326	0.247672	0.129491	0.661446	0.407072	1.07478
Peripheral artery disease || finn-b-I9_PAD	genus.Dorea.id.1997	Weighted median	11	-0.174145	0.142634	0.222114	0.840175	0.635268	1.11117
Peripheral artery disease || finn-b-I9_PAD	genus.Dorea.id.1997	Inverse variance weighted	11	-0.0742509	0.10181	0.465812	0.928439	0.760486	1.13348
Peripheral artery disease || finn-b-I9_PAD	genus.Dorea.id.1997	Simple mode	11	-0.140609	0.257552	0.597072	0.868829	0.524446	1.43935
Peripheral artery disease || finn-b-I9_PAD	genus.Dorea.id.1997	Weighted mode	11	-0.259625	0.179542	0.17877	0.771341	0.542522	1.09667
Peripheral artery disease || finn-b-I9_PAD	genus.Eggerthella.id.819	MR Egger	10	0.0772791	0.301007	0.803862	1.08034	0.59888	1.94887
Peripheral artery disease || finn-b-I9_PAD	genus.Eggerthella.id.819	Weighted median	10	0.0165303	0.0875375	0.850221	1.01667	0.856378	1.20696
Peripheral artery disease || finn-b-I9_PAD	genus.Eggerthella.id.819	Inverse variance weighted	10	0.0221016	0.0651769	0.734533	1.02235	0.899744	1.16166
Peripheral artery disease || finn-b-I9_PAD	genus.Eggerthella.id.819	Simple mode	10	0.0282712	0.135113	0.838919	1.02867	0.789346	1.34057
Peripheral artery disease || finn-b-I9_PAD	genus.Eggerthella.id.819	Weighted mode	10	0.0282712	0.125958	0.82742	1.02867	0.803638	1.31673
Peripheral artery disease || finn-b-I9_PAD	genus.Eisenbergiella.id.11304	MR Egger	11	0.515583	0.463776	0.295078	1.67461	0.674746	4.15613
Peripheral artery disease || finn-b-I9_PAD	genus.Eisenbergiella.id.11304	Weighted median	11	-0.0319469	0.0834802	0.70195	0.968558	0.822367	1.14074
Peripheral artery disease || finn-b-I9_PAD	genus.Eisenbergiella.id.11304	Inverse variance weighted	11	0.0116767	0.0627835	0.852458	1.01175	0.8946	1.14423
Peripheral artery disease || finn-b-I9_PAD	genus.Eisenbergiella.id.11304	Simple mode	11	-0.123437	0.137593	0.390743	0.883877	0.674949	1.15748
Peripheral artery disease || finn-b-I9_PAD	genus.Eisenbergiella.id.11304	Weighted mode	11	-0.115579	0.134875	0.411547	0.89085	0.683906	1.16041
Peripheral artery disease || finn-b-I9_PAD	genus.Enterorhabdus.id.820	MR Egger	6	-0.0680824	0.263972	0.809198	0.934183	0.556845	1.56722
Peripheral artery disease || finn-b-I9_PAD	genus.Enterorhabdus.id.820	Weighted median	6	0.0646692	0.122786	0.598413	1.06681	0.838626	1.35707
Peripheral artery disease || finn-b-I9_PAD	genus.Enterorhabdus.id.820	Inverse variance weighted	6	0.084715	0.10014	0.397574	1.08841	0.894438	1.32444
Peripheral artery disease || finn-b-I9_PAD	genus.Enterorhabdus.id.820	Simple mode	6	0.251878	0.192205	0.247004	1.28644	0.882635	1.87498
Peripheral artery disease || finn-b-I9_PAD	genus.Enterorhabdus.id.820	Weighted mode	6	-0.0710534	0.167785	0.689545	0.931412	0.670379	1.29409
Peripheral artery disease || finn-b-I9_PAD	genus.Erysipelatoclostridium.id.11381	MR Egger	16	0.00783845	0.333033	0.981554	1.00787	0.524712	1.93592
Peripheral artery disease || finn-b-I9_PAD	genus.Erysipelatoclostridium.id.11381	Weighted median	16	0.0251587	0.0982618	0.797922	1.02548	0.845832	1.24328
Peripheral artery disease || finn-b-I9_PAD	genus.Erysipelatoclostridium.id.11381	Inverse variance weighted	16	0.0259486	0.0804857	0.74715	1.02629	0.876513	1.20166
Peripheral artery disease || finn-b-I9_PAD	genus.Erysipelatoclostridium.id.11381	Simple mode	16	-0.00442168	0.195393	0.982244	0.995588	0.678825	1.46016
Peripheral artery disease || finn-b-I9_PAD	genus.Erysipelatoclostridium.id.11381	Weighted mode	16	0.0115879	0.178258	0.949027	1.01166	0.71334	1.43472
Peripheral artery disease || finn-b-I9_PAD	genus.ErysipelotrichaceaeUCG003.id.11384	MR Egger	17	-0.376543	0.215167	0.100539	0.68623	0.450107	1.04622
Peripheral artery disease || finn-b-I9_PAD	genus.ErysipelotrichaceaeUCG003.id.11384	Weighted median	17	0.0480043	0.107369	0.654805	1.04918	0.850068	1.29492
Peripheral artery disease || finn-b-I9_PAD	genus.ErysipelotrichaceaeUCG003.id.11384	Inverse variance weighted	17	-0.0214503	0.0769988	0.780568	0.978778	0.841669	1.13822
Peripheral artery disease || finn-b-I9_PAD	genus.ErysipelotrichaceaeUCG003.id.11384	Simple mode	17	0.151537	0.196466	0.45176	1.16362	0.79173	1.7102
Peripheral artery disease || finn-b-I9_PAD	genus.ErysipelotrichaceaeUCG003.id.11384	Weighted mode	17	0.129885	0.185344	0.493508	1.1387	0.791845	1.63748
Peripheral artery disease || finn-b-I9_PAD	genus.Escherichia.Shigella.id.3504	MR Egger	10	-0.174281	0.380465	0.659085	0.84006	0.398522	1.7708
Peripheral artery disease || finn-b-I9_PAD	genus.Escherichia.Shigella.id.3504	Weighted median	10	0.173431	0.148555	0.243027	1.18938	0.88893	1.59138
Peripheral artery disease || finn-b-I9_PAD	genus.Escherichia.Shigella.id.3504	Inverse variance weighted	10	0.0429689	0.117835	0.715369	1.04391	0.828625	1.31512
Peripheral artery disease || finn-b-I9_PAD	genus.Escherichia.Shigella.id.3504	Simple mode	10	0.322952	0.271273	0.264301	1.3812	0.811603	2.35055
Peripheral artery disease || finn-b-I9_PAD	genus.Escherichia.Shigella.id.3504	Weighted mode	10	0.313938	0.281474	0.293601	1.3688	0.788399	2.3765
Peripheral artery disease || finn-b-I9_PAD	genus.Faecalibacterium.id.2057	MR Egger	10	-0.0795681	0.217205	0.72362	0.923515	0.603331	1.41362
Peripheral artery disease || finn-b-I9_PAD	genus.Faecalibacterium.id.2057	Weighted median	10	0.0538434	0.125906	0.668907	1.05532	0.824538	1.35069
Peripheral artery disease || finn-b-I9_PAD	genus.Faecalibacterium.id.2057	Inverse variance weighted	10	0.0883312	0.110381	0.423572	1.09235	0.87984	1.35619
Peripheral artery disease || finn-b-I9_PAD	genus.Faecalibacterium.id.2057	Simple mode	10	0.0537823	0.182612	0.775043	1.05525	0.737759	1.50939
Peripheral artery disease || finn-b-I9_PAD	genus.Faecalibacterium.id.2057	Weighted mode	10	0.0537823	0.126788	0.681386	1.05525	0.823063	1.35295
Peripheral artery disease || finn-b-I9_PAD	genus.FamilyXIIIAD3011group.id.11293	MR Egger	13	-0.121757	0.451591	0.792444	0.885363	0.365358	2.14548
Peripheral artery disease || finn-b-I9_PAD	genus.FamilyXIIIAD3011group.id.11293	Weighted median	13	0.000796916	0.123102	0.994835	1.0008	0.786247	1.27389
Peripheral artery disease || finn-b-I9_PAD	genus.FamilyXIIIAD3011group.id.11293	Inverse variance weighted	13	-0.0367291	0.0920232	0.689798	0.963937	0.804854	1.15446
Peripheral artery disease || finn-b-I9_PAD	genus.FamilyXIIIAD3011group.id.11293	Simple mode	13	-0.0457373	0.20071	0.823578	0.955293	0.644598	1.41574
Peripheral artery disease || finn-b-I9_PAD	genus.FamilyXIIIAD3011group.id.11293	Weighted mode	13	-0.0320416	0.181756	0.863007	0.968466	0.67822	1.38292
Peripheral artery disease || finn-b-I9_PAD	genus.FamilyXIIIUCG001.id.11294	MR Egger	8	0.470608	0.430851	0.316617	1.60097	0.688074	3.72503
Peripheral artery disease || finn-b-I9_PAD	genus.FamilyXIIIUCG001.id.11294	Weighted median	8	0.000458838	0.159128	0.997699	1.00046	0.732397	1.36663
Peripheral artery disease || finn-b-I9_PAD	genus.FamilyXIIIUCG001.id.11294	Inverse variance weighted	8	0.108846	0.137888	0.42989	1.11499	0.85094	1.46098
Peripheral artery disease || finn-b-I9_PAD	genus.FamilyXIIIUCG001.id.11294	Simple mode	8	-0.084487	0.276427	0.768768	0.918984	0.534575	1.57982
Peripheral artery disease || finn-b-I9_PAD	genus.FamilyXIIIUCG001.id.11294	Weighted mode	8	-0.0891472	0.282308	0.761377	0.914711	0.525991	1.5907
Peripheral artery disease || finn-b-I9_PAD	genus.Flavonifractor.id.2059	MR Egger	6	0.296703	0.490347	0.57777	1.34542	0.514594	3.51761
Peripheral artery disease || finn-b-I9_PAD	genus.Flavonifractor.id.2059	Weighted median	6	0.142027	0.146235	0.331435	1.15261	0.865375	1.53518
Peripheral artery disease || finn-b-I9_PAD	genus.Flavonifractor.id.2059	Inverse variance weighted	6	0.106681	0.117126	0.362386	1.11258	0.884365	1.39969
Peripheral artery disease || finn-b-I9_PAD	genus.Flavonifractor.id.2059	Simple mode	6	0.209999	0.219047	0.381742	1.23368	0.803054	1.89521
Peripheral artery disease || finn-b-I9_PAD	genus.Flavonifractor.id.2059	Weighted mode	6	0.209999	0.203729	0.349905	1.23368	0.827529	1.83916
Peripheral artery disease || finn-b-I9_PAD	genus.Fusicatenibacter.id.11305	MR Egger	19	-0.129454	0.34412	0.711429	0.878575	0.447567	1.72464
Peripheral artery disease || finn-b-I9_PAD	genus.Fusicatenibacter.id.11305	Weighted median	19	0.00102154	0.123609	0.993406	1.00102	0.785643	1.27545
Peripheral artery disease || finn-b-I9_PAD	genus.Fusicatenibacter.id.11305	Inverse variance weighted	19	0.00570065	0.0894101	0.949163	1.00572	0.84405	1.19835
Peripheral artery disease || finn-b-I9_PAD	genus.Fusicatenibacter.id.11305	Simple mode	19	-0.211201	0.223613	0.357424	0.809612	0.522317	1.25493
Peripheral artery disease || finn-b-I9_PAD	genus.Fusicatenibacter.id.11305	Weighted mode	19	-0.185298	0.219827	0.410332	0.830857	0.540015	1.27834
Peripheral artery disease || finn-b-I9_PAD	genus.Gordonibacter.id.821	MR Egger	10	0.112035	0.261045	0.679117	1.11855	0.67058	1.86579
Peripheral artery disease || finn-b-I9_PAD	genus.Gordonibacter.id.821	Weighted median	10	-0.0869412	0.0773759	0.261174	0.916731	0.787731	1.06686
Peripheral artery disease || finn-b-I9_PAD	genus.Gordonibacter.id.821	Inverse variance weighted	10	-0.076986	0.0633303	0.224127	0.925903	0.81782	1.04827
Peripheral artery disease || finn-b-I9_PAD	genus.Gordonibacter.id.821	Simple mode	10	-0.0908674	0.124131	0.482776	0.913139	0.715937	1.16466
Peripheral artery disease || finn-b-I9_PAD	genus.Gordonibacter.id.821	Weighted mode	10	-0.0908674	0.113696	0.444748	0.913139	0.730729	1.14108
Peripheral artery disease || finn-b-I9_PAD	genus.Haemophilus.id.3698	MR Egger	9	0.0561804	0.211486	0.798166	1.05779	0.69884	1.6011
Peripheral artery disease || finn-b-I9_PAD	genus.Haemophilus.id.3698	Weighted median	9	-0.030699	0.104051	0.767965	0.969767	0.790856	1.18915
Peripheral artery disease || finn-b-I9_PAD	genus.Haemophilus.id.3698	Inverse variance weighted	9	-0.0857343	0.0919837	0.351305	0.917838	0.766422	1.09917
Peripheral artery disease || finn-b-I9_PAD	genus.Haemophilus.id.3698	Simple mode	9	-0.0239829	0.149295	0.876358	0.976302	0.728622	1.30818
Peripheral artery disease || finn-b-I9_PAD	genus.Haemophilus.id.3698	Weighted mode	9	-0.0131693	0.124517	0.918374	0.986917	0.773196	1.25971
Peripheral artery disease || finn-b-I9_PAD	genus.Holdemanella.id.11393	MR Egger	11	0.233085	0.188627	0.247855	1.26249	0.872297	1.82722
Peripheral artery disease || finn-b-I9_PAD	genus.Holdemanella.id.11393	Weighted median	11	0.117965	0.0865224	0.172754	1.12521	0.949691	1.33316
Peripheral artery disease || finn-b-I9_PAD	genus.Holdemanella.id.11393	Inverse variance weighted	11	0.113636	0.0658022	0.0841795	1.12034	0.984781	1.27457
Peripheral artery disease || finn-b-I9_PAD	genus.Holdemanella.id.11393	Simple mode	11	0.183913	0.137562	0.210857	1.20191	0.917862	1.57386
Peripheral artery disease || finn-b-I9_PAD	genus.Holdemanella.id.11393	Weighted mode	11	0.177662	0.120931	0.172542	1.19442	0.942366	1.5139
Peripheral artery disease || finn-b-I9_PAD	genus.Holdemania.id.2157	MR Egger	14	0.457955	0.207332	0.0473827	1.58084	1.05294	2.37341
Peripheral artery disease || finn-b-I9_PAD	genus.Holdemania.id.2157	Weighted median	14	-0.0175739	0.10247	0.863827	0.98258	0.803792	1.20113
Peripheral artery disease || finn-b-I9_PAD	genus.Holdemania.id.2157	Inverse variance weighted	14	-0.0418098	0.0817434	0.609018	0.959052	0.817073	1.1257
Peripheral artery disease || finn-b-I9_PAD	genus.Holdemania.id.2157	Simple mode	14	0.00501515	0.170892	0.977034	1.00503	0.718972	1.4049
Peripheral artery disease || finn-b-I9_PAD	genus.Holdemania.id.2157	Weighted mode	14	0.0337388	0.169033	0.844882	1.03431	0.742624	1.44058
Peripheral artery disease || finn-b-I9_PAD	genus.Howardella.id.2000	MR Egger	9	0.205053	0.228326	0.398984	1.22759	0.78469	1.92047
Peripheral artery disease || finn-b-I9_PAD	genus.Howardella.id.2000	Weighted median	9	-0.00288417	0.070162	0.96721	0.99712	0.869009	1.14412
Peripheral artery disease || finn-b-I9_PAD	genus.Howardella.id.2000	Inverse variance weighted	9	-0.0145255	0.0573888	0.800185	0.985579	0.880727	1.10291
Peripheral artery disease || finn-b-I9_PAD	genus.Howardella.id.2000	Simple mode	9	-0.017041	0.106511	0.876853	0.983103	0.797875	1.21133
Peripheral artery disease || finn-b-I9_PAD	genus.Howardella.id.2000	Weighted mode	9	-0.0067469	0.0922585	0.943498	0.993276	0.828968	1.19015
Peripheral artery disease || finn-b-I9_PAD	genus.Hungatella.id.11306	MR Egger	5	0.180147	0.491967	0.738533	1.19739	0.456527	3.14056
Peripheral artery disease || finn-b-I9_PAD	genus.Hungatella.id.11306	Weighted median	5	-0.0597201	0.103485	0.563877	0.942028	0.769088	1.15386
Peripheral artery disease || finn-b-I9_PAD	genus.Hungatella.id.11306	Inverse variance weighted	5	-0.00726717	0.0812521	0.928732	0.992759	0.846605	1.16415
Peripheral artery disease || finn-b-I9_PAD	genus.Hungatella.id.11306	Simple mode	5	-0.0844232	0.141402	0.582632	0.919042	0.69658	1.21255
Peripheral artery disease || finn-b-I9_PAD	genus.Hungatella.id.11306	Weighted mode	5	-0.0825811	0.138943	0.584262	0.920737	0.701237	1.20894
Peripheral artery disease || finn-b-I9_PAD	genus.Intestinibacter.id.11345	MR Egger	15	-0.114924	0.251548	0.655307	0.891434	0.544461	1.45952
Peripheral artery disease || finn-b-I9_PAD	genus.Intestinibacter.id.11345	Weighted median	15	-0.0459979	0.102055	0.652194	0.955044	0.781902	1.16653
Peripheral artery disease || finn-b-I9_PAD	genus.Intestinibacter.id.11345	Inverse variance weighted	15	-0.00203768	0.0772077	0.978945	0.997964	0.857817	1.16101
Peripheral artery disease || finn-b-I9_PAD	genus.Intestinibacter.id.11345	Simple mode	15	-0.0642758	0.176052	0.720496	0.937746	0.66409	1.32417
Peripheral artery disease || finn-b-I9_PAD	genus.Intestinibacter.id.11345	Weighted mode	15	-0.061631	0.157126	0.700788	0.94023	0.691012	1.27933
Peripheral artery disease || finn-b-I9_PAD	genus.Intestinimonas.id.2062	MR Egger	16	-0.0545326	0.206063	0.795143	0.946928	0.632284	1.41815
Peripheral artery disease || finn-b-I9_PAD	genus.Intestinimonas.id.2062	Weighted median	16	-0.0469558	0.104837	0.654229	0.95413	0.776906	1.17178
Peripheral artery disease || finn-b-I9_PAD	genus.Intestinimonas.id.2062	Inverse variance weighted	16	-0.0224319	0.0736587	0.760718	0.977818	0.846366	1.12969
Peripheral artery disease || finn-b-I9_PAD	genus.Intestinimonas.id.2062	Simple mode	16	-0.154122	0.182291	0.411131	0.857168	0.599648	1.22528
Peripheral artery disease || finn-b-I9_PAD	genus.Intestinimonas.id.2062	Weighted mode	16	-0.134187	0.160789	0.417064	0.874427	0.638053	1.19837
Peripheral artery disease || finn-b-I9_PAD	genus.Lachnoclostridium.id.11308	MR Egger	13	0.363543	0.339226	0.306811	1.43842	0.739827	2.79666
Peripheral artery disease || finn-b-I9_PAD	genus.Lachnoclostridium.id.11308	Weighted median	13	0.210879	0.138558	0.12802	1.23476	0.941111	1.62004
Peripheral artery disease || finn-b-I9_PAD	genus.Lachnoclostridium.id.11308	Inverse variance weighted	13	0.216016	0.0998936	0.0305828	1.24112	1.02043	1.50954
Peripheral artery disease || finn-b-I9_PAD	genus.Lachnoclostridium.id.11308	Simple mode	13	0.192511	0.234995	0.428635	1.21229	0.764847	1.92149
Peripheral artery disease || finn-b-I9_PAD	genus.Lachnoclostridium.id.11308	Weighted mode	13	0.203748	0.20883	0.34849	1.22599	0.814192	1.84606
Peripheral artery disease || finn-b-I9_PAD	genus.Lachnospira.id.2004	MR Egger	6	2.15213	1.32834	0.180514	8.60312	0.636718	116.242
Peripheral artery disease || finn-b-I9_PAD	genus.Lachnospira.id.2004	Weighted median	6	0.088903	0.225155	0.692952	1.09297	0.702998	1.69928
Peripheral artery disease || finn-b-I9_PAD	genus.Lachnospira.id.2004	Inverse variance weighted	6	0.142129	0.253036	0.574326	1.15272	0.701999	1.89284
Peripheral artery disease || finn-b-I9_PAD	genus.Lachnospira.id.2004	Simple mode	6	0.0453086	0.426615	0.919549	1.04635	0.453456	2.41446
Peripheral artery disease || finn-b-I9_PAD	genus.Lachnospira.id.2004	Weighted mode	6	-0.123977	0.41158	0.77537	0.8834	0.394288	1.97925
Peripheral artery disease || finn-b-I9_PAD	genus.LachnospiraceaeFCS020group.id.11314	MR Egger	13	0.255869	0.236698	0.302831	1.29158	0.812158	2.05402
Peripheral artery disease || finn-b-I9_PAD	genus.LachnospiraceaeFCS020group.id.11314	Weighted median	13	0.0477464	0.113104	0.67292	1.0489	0.840349	1.30922
Peripheral artery disease || finn-b-I9_PAD	genus.LachnospiraceaeFCS020group.id.11314	Inverse variance weighted	13	0.100939	0.0857565	0.239178	1.10621	0.935061	1.30868
Peripheral artery disease || finn-b-I9_PAD	genus.LachnospiraceaeFCS020group.id.11314	Simple mode	13	-0.0239931	0.188434	0.900789	0.976292	0.67481	1.41247
Peripheral artery disease || finn-b-I9_PAD	genus.LachnospiraceaeFCS020group.id.11314	Weighted mode	13	-0.0129908	0.1988	0.948974	0.987093	0.668554	1.4574
Peripheral artery disease || finn-b-I9_PAD	genus.LachnospiraceaeNC2004group.id.11316	MR Egger	9	-0.296242	0.297056	0.351855	0.743607	0.415417	1.33108
Peripheral artery disease || finn-b-I9_PAD	genus.LachnospiraceaeNC2004group.id.11316	Weighted median	9	-0.108042	0.101551	0.287367	0.89759	0.73559	1.09527
Peripheral artery disease || finn-b-I9_PAD	genus.LachnospiraceaeNC2004group.id.11316	Inverse variance weighted	9	-0.0846198	0.0730677	0.246823	0.918862	0.796258	1.06034
Peripheral artery disease || finn-b-I9_PAD	genus.LachnospiraceaeNC2004group.id.11316	Simple mode	9	-0.143458	0.159027	0.393355	0.866357	0.634352	1.18322
Peripheral artery disease || finn-b-I9_PAD	genus.LachnospiraceaeNC2004group.id.11316	Weighted mode	9	-0.118549	0.142207	0.42867	0.888208	0.67215	1.17372
Peripheral artery disease || finn-b-I9_PAD	genus.LachnospiraceaeND3007group.id.11317	MR Egger	3	3.26091	3.50596	0.523044	26.0734	0.027031	25149.6
Peripheral artery disease || finn-b-I9_PAD	genus.LachnospiraceaeND3007group.id.11317	Weighted median	3	-0.0317206	0.246536	0.897622	0.968777	0.597542	1.57065
Peripheral artery disease || finn-b-I9_PAD	genus.LachnospiraceaeND3007group.id.11317	Inverse variance weighted	3	0.0324051	0.207778	0.876064	1.03294	0.6874	1.55216
Peripheral artery disease || finn-b-I9_PAD	genus.LachnospiraceaeND3007group.id.11317	Simple mode	3	-0.080505	0.292043	0.808679	0.92265	0.520529	1.63542
Peripheral artery disease || finn-b-I9_PAD	genus.LachnospiraceaeND3007group.id.11317	Weighted mode	3	-0.0831596	0.296707	0.805597	0.920204	0.514425	1.64606
Peripheral artery disease || finn-b-I9_PAD	genus.LachnospiraceaeNK4A136group.id.11319	MR Egger	15	-0.198153	0.156622	0.228021	0.820245	0.603426	1.11497
Peripheral artery disease || finn-b-I9_PAD	genus.LachnospiraceaeNK4A136group.id.11319	Weighted median	15	0.0638088	0.1165	0.583887	1.06589	0.848292	1.3393
Peripheral artery disease || finn-b-I9_PAD	genus.LachnospiraceaeNK4A136group.id.11319	Inverse variance weighted	15	-0.0397668	0.0785497	0.612672	0.961014	0.823885	1.12097
Peripheral artery disease || finn-b-I9_PAD	genus.LachnospiraceaeNK4A136group.id.11319	Simple mode	15	0.147957	0.239744	0.547045	1.15946	0.724741	1.85495
Peripheral artery disease || finn-b-I9_PAD	genus.LachnospiraceaeNK4A136group.id.11319	Weighted mode	15	0.157033	0.186705	0.414441	1.17003	0.81147	1.68704
Peripheral artery disease || finn-b-I9_PAD	genus.LachnospiraceaeUCG001.id.11321	MR Egger	12	0.261365	0.317412	0.429466	1.2987	0.697145	2.41933
Peripheral artery disease || finn-b-I9_PAD	genus.LachnospiraceaeUCG001.id.11321	Weighted median	12	0.189969	0.101487	0.061227	1.20921	0.991094	1.47533
Peripheral artery disease || finn-b-I9_PAD	genus.LachnospiraceaeUCG001.id.11321	Inverse variance weighted	12	0.170709	0.0766838	0.0260045	1.18615	1.02062	1.37852
Peripheral artery disease || finn-b-I9_PAD	genus.LachnospiraceaeUCG001.id.11321	Simple mode	12	0.228361	0.157421	0.174792	1.25654	0.922946	1.7107
Peripheral artery disease || finn-b-I9_PAD	genus.LachnospiraceaeUCG001.id.11321	Weighted mode	12	0.196769	0.156511	0.234712	1.21746	0.89584	1.65455
Peripheral artery disease || finn-b-I9_PAD	genus.LachnospiraceaeUCG004.id.11324	MR Egger	13	0.238864	0.499384	0.64179	1.26981	0.477148	3.37926
Peripheral artery disease || finn-b-I9_PAD	genus.LachnospiraceaeUCG004.id.11324	Weighted median	13	-0.0833042	0.143711	0.56214	0.920071	0.694212	1.21941
Peripheral artery disease || finn-b-I9_PAD	genus.LachnospiraceaeUCG004.id.11324	Inverse variance weighted	13	-0.0544	0.112611	0.629039	0.947053	0.759483	1.18095
Peripheral artery disease || finn-b-I9_PAD	genus.LachnospiraceaeUCG004.id.11324	Simple mode	13	-0.366014	0.291296	0.232843	0.693493	0.39182	1.22743
Peripheral artery disease || finn-b-I9_PAD	genus.LachnospiraceaeUCG004.id.11324	Weighted mode	13	-0.351373	0.28316	0.238356	0.703721	0.403989	1.22583
Peripheral artery disease || finn-b-I9_PAD	genus.LachnospiraceaeUCG008.id.11328	MR Egger	12	-0.686178	0.325283	0.0610958	0.503497	0.26614	0.952541
Peripheral artery disease || finn-b-I9_PAD	genus.LachnospiraceaeUCG008.id.11328	Weighted median	12	-0.0580466	0.08422	0.490681	0.943606	0.800021	1.11296
Peripheral artery disease || finn-b-I9_PAD	genus.LachnospiraceaeUCG008.id.11328	Inverse variance weighted	12	-0.0647248	0.0696424	0.352688	0.937325	0.817729	1.07441
Peripheral artery disease || finn-b-I9_PAD	genus.LachnospiraceaeUCG008.id.11328	Simple mode	12	0.0106713	0.15215	0.945344	1.01073	0.750105	1.36191
Peripheral artery disease || finn-b-I9_PAD	genus.LachnospiraceaeUCG008.id.11328	Weighted mode	12	0.00127935	0.144916	0.993114	1.00128	0.753703	1.33018
Peripheral artery disease || finn-b-I9_PAD	genus.LachnospiraceaeUCG010.id.11330	MR Egger	10	-0.0041058	0.348515	0.990889	0.995903	0.502985	1.97187
Peripheral artery disease || finn-b-I9_PAD	genus.LachnospiraceaeUCG010.id.11330	Weighted median	10	0.0210929	0.148364	0.886946	1.02132	0.763609	1.366
Peripheral artery disease || finn-b-I9_PAD	genus.LachnospiraceaeUCG010.id.11330	Inverse variance weighted	10	0.0209232	0.107751	0.846034	1.02114	0.826737	1.26126
Peripheral artery disease || finn-b-I9_PAD	genus.LachnospiraceaeUCG010.id.11330	Simple mode	10	0.105613	0.236865	0.66622	1.11139	0.698623	1.76804
Peripheral artery disease || finn-b-I9_PAD	genus.LachnospiraceaeUCG010.id.11330	Weighted mode	10	0.0715863	0.234709	0.767302	1.07421	0.678111	1.70168
Peripheral artery disease || finn-b-I9_PAD	genus.Lactobacillus.id.1837	MR Egger	8	0.0257417	0.194055	0.898806	1.02608	0.701449	1.50094
Peripheral artery disease || finn-b-I9_PAD	genus.Lactobacillus.id.1837	Weighted median	8	0.105999	0.0970529	0.274757	1.11182	0.919224	1.34477
Peripheral artery disease || finn-b-I9_PAD	genus.Lactobacillus.id.1837	Inverse variance weighted	8	0.0350991	0.0707117	0.619634	1.03572	0.90168	1.18969
Peripheral artery disease || finn-b-I9_PAD	genus.Lactobacillus.id.1837	Simple mode	8	0.0671047	0.156721	0.681386	1.06941	0.786574	1.45394
Peripheral artery disease || finn-b-I9_PAD	genus.Lactobacillus.id.1837	Weighted mode	8	0.110541	0.117589	0.378483	1.11688	0.88698	1.40638
Peripheral artery disease || finn-b-I9_PAD	genus.Lactococcus.id.1851	MR Egger	9	-0.122938	0.287196	0.681466	0.884318	0.503666	1.55265
Peripheral artery disease || finn-b-I9_PAD	genus.Lactococcus.id.1851	Weighted median	9	-0.0135762	0.0830847	0.870202	0.986516	0.838264	1.16099
Peripheral artery disease || finn-b-I9_PAD	genus.Lactococcus.id.1851	Inverse variance weighted	9	0.0301858	0.0611163	0.621372	1.03065	0.914295	1.1618
Peripheral artery disease || finn-b-I9_PAD	genus.Lactococcus.id.1851	Simple mode	9	-0.064494	0.135723	0.647356	0.937542	0.718556	1.22326
Peripheral artery disease || finn-b-I9_PAD	genus.Lactococcus.id.1851	Weighted mode	9	-0.0526804	0.133999	0.704484	0.948683	0.729557	1.23363
Peripheral artery disease || finn-b-I9_PAD	genus.Marvinbryantia.id.2005	MR Egger	11	0.514005	0.355115	0.181695	1.67197	0.833584	3.35359
Peripheral artery disease || finn-b-I9_PAD	genus.Marvinbryantia.id.2005	Weighted median	11	0.0503265	0.124268	0.685489	1.05161	0.824285	1.34164
Peripheral artery disease || finn-b-I9_PAD	genus.Marvinbryantia.id.2005	Inverse variance weighted	11	0.0236036	0.0949433	0.803664	1.02388	0.850029	1.2333
Peripheral artery disease || finn-b-I9_PAD	genus.Marvinbryantia.id.2005	Simple mode	11	0.0484999	0.180318	0.793421	1.0497	0.73718	1.4947
Peripheral artery disease || finn-b-I9_PAD	genus.Marvinbryantia.id.2005	Weighted mode	11	0.0631344	0.180299	0.733478	1.06517	0.748076	1.51667
Peripheral artery disease || finn-b-I9_PAD	genus.Methanobrevibacter.id.123	MR Egger	6	-0.234775	0.276368	0.443457	0.790749	0.460033	1.35921
Peripheral artery disease || finn-b-I9_PAD	genus.Methanobrevibacter.id.123	Weighted median	6	0.0166765	0.0966008	0.86294	1.01682	0.841423	1.22877
Peripheral artery disease || finn-b-I9_PAD	genus.Methanobrevibacter.id.123	Inverse variance weighted	6	0.0465513	0.0736696	0.527456	1.04765	0.906793	1.21039
Peripheral artery disease || finn-b-I9_PAD	genus.Methanobrevibacter.id.123	Simple mode	6	-0.0489431	0.135983	0.73361	0.952235	0.729446	1.24307
Peripheral artery disease || finn-b-I9_PAD	genus.Methanobrevibacter.id.123	Weighted mode	6	-0.0302874	0.128446	0.822943	0.970167	0.754243	1.24791
Peripheral artery disease || finn-b-I9_PAD	genus.Odoribacter.id.952	MR Egger	7	0.106279	0.458021	0.825705	1.11213	0.453191	2.72918
Peripheral artery disease || finn-b-I9_PAD	genus.Odoribacter.id.952	Weighted median	7	0.11174	0.175735	0.524879	1.11822	0.79239	1.57804
Peripheral artery disease || finn-b-I9_PAD	genus.Odoribacter.id.952	Inverse variance weighted	7	-0.0121215	0.134708	0.9283	0.987952	0.7587	1.28648
Peripheral artery disease || finn-b-I9_PAD	genus.Odoribacter.id.952	Simple mode	7	0.192162	0.248315	0.468398	1.21187	0.744877	1.97163
Peripheral artery disease || finn-b-I9_PAD	genus.Odoribacter.id.952	Weighted mode	7	0.21354	0.248076	0.422416	1.23805	0.761329	2.01329
Peripheral artery disease || finn-b-I9_PAD	genus.Olsenella.id.822	MR Egger	10	0.0927855	0.166306	0.592165	1.09723	0.792016	1.52005
Peripheral artery disease || finn-b-I9_PAD	genus.Olsenella.id.822	Weighted median	10	-0.00558986	0.0713167	0.937525	0.994426	0.864702	1.14361
Peripheral artery disease || finn-b-I9_PAD	genus.Olsenella.id.822	Inverse variance weighted	10	-0.0272984	0.0518975	0.598883	0.973071	0.878959	1.07726
Peripheral artery disease || finn-b-I9_PAD	genus.Olsenella.id.822	Simple mode	10	0.044154	0.11356	0.70645	1.04514	0.836588	1.30569
Peripheral artery disease || finn-b-I9_PAD	genus.Olsenella.id.822	Weighted mode	10	0.0211681	0.100316	0.837577	1.02139	0.839078	1.24332
Peripheral artery disease || finn-b-I9_PAD	genus.Oscillibacter.id.2063	MR Egger	13	-0.0549986	0.299545	0.857662	0.946486	0.526183	1.70252
Peripheral artery disease || finn-b-I9_PAD	genus.Oscillibacter.id.2063	Weighted median	13	0.0316973	0.0962782	0.741985	1.03221	0.854697	1.24658
Peripheral artery disease || finn-b-I9_PAD	genus.Oscillibacter.id.2063	Inverse variance weighted	13	0.026416	0.0760714	0.728402	1.02677	0.884543	1.19186
Peripheral artery disease || finn-b-I9_PAD	genus.Oscillibacter.id.2063	Simple mode	13	-0.158727	0.194118	0.429475	0.853229	0.583216	1.24825
Peripheral artery disease || finn-b-I9_PAD	genus.Oscillibacter.id.2063	Weighted mode	13	-0.151592	0.189606	0.439535	0.859339	0.592609	1.24612
Peripheral artery disease || finn-b-I9_PAD	genus.Oscillospira.id.2064	MR Egger	9	0.114437	0.598357	0.853757	1.12124	0.34703	3.62269
Peripheral artery disease || finn-b-I9_PAD	genus.Oscillospira.id.2064	Weighted median	9	0.155786	0.140899	0.268874	1.16858	0.886588	1.54025
Peripheral artery disease || finn-b-I9_PAD	genus.Oscillospira.id.2064	Inverse variance weighted	9	-0.0627591	0.12752	0.622612	0.93917	0.731471	1.20584
Peripheral artery disease || finn-b-I9_PAD	genus.Oscillospira.id.2064	Simple mode	9	0.222549	0.257398	0.412426	1.24926	0.754311	2.06897
Peripheral artery disease || finn-b-I9_PAD	genus.Oscillospira.id.2064	Weighted mode	9	0.222549	0.235118	0.371581	1.24926	0.78798	1.98056
Peripheral artery disease || finn-b-I9_PAD	genus.Oxalobacter.id.2978	MR Egger	11	-0.617229	0.254475	0.0382639	0.539437	0.327588	0.888289
Peripheral artery disease || finn-b-I9_PAD	genus.Oxalobacter.id.2978	Weighted median	11	0.136571	0.0789144	0.0835191	1.14634	0.982062	1.33809
Peripheral artery disease || finn-b-I9_PAD	genus.Oxalobacter.id.2978	Inverse variance weighted	11	0.102312	0.0617924	0.0977764	1.10773	0.981374	1.25035
Peripheral artery disease || finn-b-I9_PAD	genus.Oxalobacter.id.2978	Simple mode	11	0.150716	0.123236	0.249372	1.16267	0.913177	1.48032
Peripheral artery disease || finn-b-I9_PAD	genus.Oxalobacter.id.2978	Weighted mode	11	0.144021	0.121539	0.263423	1.15491	0.910105	1.46556
Peripheral artery disease || finn-b-I9_PAD	genus.Parabacteroides.id.954	MR Egger	5	0.237147	0.948412	0.818696	1.26763	0.197555	8.13385
Peripheral artery disease || finn-b-I9_PAD	genus.Parabacteroides.id.954	Weighted median	5	-0.346807	0.194339	0.0743342	0.706941	0.483013	1.03468
Peripheral artery disease || finn-b-I9_PAD	genus.Parabacteroides.id.954	Inverse variance weighted	5	-0.240365	0.152504	0.114997	0.786341	0.583172	1.06029
Peripheral artery disease || finn-b-I9_PAD	genus.Parabacteroides.id.954	Simple mode	5	-0.418899	0.277395	0.205528	0.657771	0.381902	1.13292
Peripheral artery disease || finn-b-I9_PAD	genus.Parabacteroides.id.954	Weighted mode	5	-0.40768	0.263199	0.19632	0.665191	0.397106	1.11426
Peripheral artery disease || finn-b-I9_PAD	genus.Paraprevotella.id.962	MR Egger	13	-0.1161	0.231537	0.62595	0.890386	0.565574	1.40174
Peripheral artery disease || finn-b-I9_PAD	genus.Paraprevotella.id.962	Weighted median	13	-0.0774695	0.0855358	0.365096	0.925455	0.782611	1.09437
Peripheral artery disease || finn-b-I9_PAD	genus.Paraprevotella.id.962	Inverse variance weighted	13	-0.078567	0.0604134	0.193433	0.92444	0.821209	1.04065
Peripheral artery disease || finn-b-I9_PAD	genus.Paraprevotella.id.962	Simple mode	13	-0.107335	0.141501	0.462766	0.898225	0.68067	1.18531
Peripheral artery disease || finn-b-I9_PAD	genus.Paraprevotella.id.962	Weighted mode	13	-0.0838774	0.136327	0.549868	0.919544	0.703929	1.2012
Peripheral artery disease || finn-b-I9_PAD	genus.Parasutterella.id.2892	MR Egger	14	0.0297063	0.199036	0.883835	1.03015	0.697394	1.52168
Peripheral artery disease || finn-b-I9_PAD	genus.Parasutterella.id.2892	Weighted median	14	0.0876921	0.0999526	0.380304	1.09165	0.897435	1.3279
Peripheral artery disease || finn-b-I9_PAD	genus.Parasutterella.id.2892	Inverse variance weighted	14	0.0431568	0.0719055	0.54838	1.0441	0.90685	1.20213
Peripheral artery disease || finn-b-I9_PAD	genus.Parasutterella.id.2892	Simple mode	14	0.0803307	0.149708	0.600618	1.08365	0.808078	1.45319
Peripheral artery disease || finn-b-I9_PAD	genus.Parasutterella.id.2892	Weighted mode	14	0.0864357	0.132882	0.52672	1.09028	0.840285	1.41465
Peripheral artery disease || finn-b-I9_PAD	genus.Peptococcus.id.2037	MR Egger	14	0.170469	0.217234	0.44783	1.18586	0.774677	1.81529
Peripheral artery disease || finn-b-I9_PAD	genus.Peptococcus.id.2037	Weighted median	14	0.0779177	0.0743015	0.29433	1.08103	0.934528	1.25051
Peripheral artery disease || finn-b-I9_PAD	genus.Peptococcus.id.2037	Inverse variance weighted	14	0.0335962	0.0546196	0.538492	1.03417	0.929175	1.15102
Peripheral artery disease || finn-b-I9_PAD	genus.Peptococcus.id.2037	Simple mode	14	0.0666672	0.122412	0.595239	1.06894	0.840919	1.35879
Peripheral artery disease || finn-b-I9_PAD	genus.Peptococcus.id.2037	Weighted mode	14	0.0795003	0.113556	0.496205	1.08275	0.866694	1.35266
Peripheral artery disease || finn-b-I9_PAD	genus.Phascolarctobacterium.id.2168	MR Egger	9	0.0231694	0.44022	0.959496	1.02344	0.431857	2.42541
Peripheral artery disease || finn-b-I9_PAD	genus.Phascolarctobacterium.id.2168	Weighted median	9	0.101147	0.130606	0.438667	1.10644	0.856552	1.42923
Peripheral artery disease || finn-b-I9_PAD	genus.Phascolarctobacterium.id.2168	Inverse variance weighted	9	0.0601873	0.0967622	0.533933	1.06204	0.878564	1.28382
Peripheral artery disease || finn-b-I9_PAD	genus.Phascolarctobacterium.id.2168	Simple mode	9	0.15568	0.20166	0.462311	1.16845	0.786964	1.73487
Peripheral artery disease || finn-b-I9_PAD	genus.Phascolarctobacterium.id.2168	Weighted mode	9	0.160928	0.227359	0.49916	1.1746	0.752243	1.8341
Peripheral artery disease || finn-b-I9_PAD	genus.Prevotella7.id.11182	MR Egger	11	-0.755697	0.324255	0.0447059	0.469683	0.248767	0.886781
Peripheral artery disease || finn-b-I9_PAD	genus.Prevotella7.id.11182	Weighted median	11	-0.0876763	0.0779894	0.260925	0.916057	0.786207	1.06735
Peripheral artery disease || finn-b-I9_PAD	genus.Prevotella7.id.11182	Inverse variance weighted	11	-0.040359	0.0662887	0.542633	0.960445	0.843425	1.0937
Peripheral artery disease || finn-b-I9_PAD	genus.Prevotella7.id.11182	Simple mode	11	-0.179851	0.12147	0.169511	0.835395	0.658407	1.05996
Peripheral artery disease || finn-b-I9_PAD	genus.Prevotella7.id.11182	Weighted mode	11	-0.171626	0.11759	0.175109	0.842294	0.668912	1.06062
Peripheral artery disease || finn-b-I9_PAD	genus.Prevotella9.id.11183	MR Egger	15	-0.0928417	0.270063	0.73651	0.911338	0.536781	1.54725
Peripheral artery disease || finn-b-I9_PAD	genus.Prevotella9.id.11183	Weighted median	15	-0.0407329	0.0996781	0.6828	0.960086	0.7897	1.16723
Peripheral artery disease || finn-b-I9_PAD	genus.Prevotella9.id.11183	Inverse variance weighted	15	-0.0467351	0.0893008	0.600734	0.95434	0.801104	1.13689
Peripheral artery disease || finn-b-I9_PAD	genus.Prevotella9.id.11183	Simple mode	15	0.0070752	0.161729	0.965724	1.0071	0.73351	1.38274
Peripheral artery disease || finn-b-I9_PAD	genus.Prevotella9.id.11183	Weighted mode	15	-0.0499191	0.13267	0.71236	0.951306	0.733482	1.23382
Peripheral artery disease || finn-b-I9_PAD	genus.RikenellaceaeRC9gutgroup.id.11191	MR Egger	12	-0.248653	0.29581	0.420227	0.779851	0.43673	1.39255
Peripheral artery disease || finn-b-I9_PAD	genus.RikenellaceaeRC9gutgroup.id.11191	Weighted median	12	0.0405252	0.0638046	0.525333	1.04136	0.918942	1.18008
Peripheral artery disease || finn-b-I9_PAD	genus.RikenellaceaeRC9gutgroup.id.11191	Inverse variance weighted	12	-0.0206487	0.04746	0.663507	0.979563	0.892552	1.07506
Peripheral artery disease || finn-b-I9_PAD	genus.RikenellaceaeRC9gutgroup.id.11191	Simple mode	12	0.0803933	0.121236	0.520911	1.08371	0.854508	1.3744
Peripheral artery disease || finn-b-I9_PAD	genus.RikenellaceaeRC9gutgroup.id.11191	Weighted mode	12	0.0785175	0.104149	0.466744	1.08168	0.881954	1.32664
Peripheral artery disease || finn-b-I9_PAD	genus.Romboutsia.id.11347	MR Egger	14	-0.343847	0.257673	0.206832	0.709037	0.427891	1.17491
Peripheral artery disease || finn-b-I9_PAD	genus.Romboutsia.id.11347	Weighted median	14	-0.181901	0.116064	0.117055	0.833684	0.664058	1.04664
Peripheral artery disease || finn-b-I9_PAD	genus.Romboutsia.id.11347	Inverse variance weighted	14	-0.125993	0.0863956	0.144751	0.881621	0.744287	1.0443
Peripheral artery disease || finn-b-I9_PAD	genus.Romboutsia.id.11347	Simple mode	14	-0.287786	0.196993	0.167789	0.749922	0.509721	1.10332
Peripheral artery disease || finn-b-I9_PAD	genus.Romboutsia.id.11347	Weighted mode	14	-0.276274	0.175138	0.138703	0.758605	0.538189	1.06929
Peripheral artery disease || finn-b-I9_PAD	genus.Roseburia.id.2012	MR Egger	13	0.01431	0.3854	0.971046	1.01441	0.476602	2.1591
Peripheral artery disease || finn-b-I9_PAD	genus.Roseburia.id.2012	Weighted median	13	-0.0711998	0.140215	0.611601	0.931276	0.707497	1.22583
Peripheral artery disease || finn-b-I9_PAD	genus.Roseburia.id.2012	Inverse variance weighted	13	-0.00925201	0.122707	0.939897	0.990791	0.77899	1.26018
Peripheral artery disease || finn-b-I9_PAD	genus.Roseburia.id.2012	Simple mode	13	-0.123112	0.232893	0.606707	0.884164	0.560132	1.39565
Peripheral artery disease || finn-b-I9_PAD	genus.Roseburia.id.2012	Weighted mode	13	-0.0808787	0.225021	0.72552	0.922306	0.593381	1.43356
Peripheral artery disease || finn-b-I9_PAD	genus.Ruminiclostridium5.id.11355	MR Egger	11	0.138854	0.460168	0.769701	1.14896	0.466231	2.83143
Peripheral artery disease || finn-b-I9_PAD	genus.Ruminiclostridium5.id.11355	Weighted median	11	0.0336585	0.150311	0.822815	1.03423	0.770318	1.38856
Peripheral artery disease || finn-b-I9_PAD	genus.Ruminiclostridium5.id.11355	Inverse variance weighted	11	0.0812058	0.109321	0.457589	1.08459	0.87541	1.34376
Peripheral artery disease || finn-b-I9_PAD	genus.Ruminiclostridium5.id.11355	Simple mode	11	0.10988	0.249049	0.668455	1.11614	0.685055	1.81851
Peripheral artery disease || finn-b-I9_PAD	genus.Ruminiclostridium5.id.11355	Weighted mode	11	0.0732852	0.220362	0.746328	1.07604	0.698637	1.65731
Peripheral artery disease || finn-b-I9_PAD	genus.Ruminiclostridium6.id.11356	MR Egger	14	-0.00178625	0.228935	0.993903	0.998215	0.63731	1.5635
Peripheral artery disease || finn-b-I9_PAD	genus.Ruminiclostridium6.id.11356	Weighted median	14	-0.0672638	0.126352	0.594481	0.934948	0.729852	1.19768
Peripheral artery disease || finn-b-I9_PAD	genus.Ruminiclostridium6.id.11356	Inverse variance weighted	14	-0.0452722	0.0911683	0.619486	0.955737	0.799345	1.14273
Peripheral artery disease || finn-b-I9_PAD	genus.Ruminiclostridium6.id.11356	Simple mode	14	-0.210206	0.193982	0.298215	0.810417	0.5541	1.1853
Peripheral artery disease || finn-b-I9_PAD	genus.Ruminiclostridium6.id.11356	Weighted mode	14	-0.113037	0.179175	0.539058	0.893118	0.628625	1.2689
Peripheral artery disease || finn-b-I9_PAD	genus.Ruminiclostridium9.id.11357	MR Egger	8	-1.98756	0.832931	0.0543048	0.137029	0.0267798	0.701161
Peripheral artery disease || finn-b-I9_PAD	genus.Ruminiclostridium9.id.11357	Weighted median	8	-0.00537205	0.200515	0.978626	0.994642	0.671406	1.47349
Peripheral artery disease || finn-b-I9_PAD	genus.Ruminiclostridium9.id.11357	Inverse variance weighted	8	-0.079874	0.22102	0.71781	0.923233	0.598653	1.42379
Peripheral artery disease || finn-b-I9_PAD	genus.Ruminiclostridium9.id.11357	Simple mode	8	0.162735	0.382731	0.683461	1.17672	0.55576	2.49151
Peripheral artery disease || finn-b-I9_PAD	genus.Ruminiclostridium9.id.11357	Weighted mode	8	0.124057	0.357547	0.738813	1.13208	0.56173	2.28153
Peripheral artery disease || finn-b-I9_PAD	genus.RuminococcaceaeNK4A214group.id.11358	MR Egger	14	-0.0136155	0.298875	0.964414	0.986477	0.549135	1.77213
Peripheral artery disease || finn-b-I9_PAD	genus.RuminococcaceaeNK4A214group.id.11358	Weighted median	14	-0.0235851	0.121955	0.846652	0.976691	0.769036	1.24042
Peripheral artery disease || finn-b-I9_PAD	genus.RuminococcaceaeNK4A214group.id.11358	Inverse variance weighted	14	0.0240333	0.0891859	0.787565	1.02432	0.860045	1.21998
Peripheral artery disease || finn-b-I9_PAD	genus.RuminococcaceaeNK4A214group.id.11358	Simple mode	14	-0.0727871	0.18746	0.704093	0.929799	0.643902	1.34264
Peripheral artery disease || finn-b-I9_PAD	genus.RuminococcaceaeNK4A214group.id.11358	Weighted mode	14	-0.0794185	0.179029	0.664621	0.923653	0.650304	1.3119
Peripheral artery disease || finn-b-I9_PAD	genus.RuminococcaceaeUCG002.id.11360	MR Egger	19	0.00375295	0.19022	0.984489	1.00376	0.691372	1.4573
Peripheral artery disease || finn-b-I9_PAD	genus.RuminococcaceaeUCG002.id.11360	Weighted median	19	-0.0363294	0.105545	0.730691	0.964323	0.784116	1.18594
Peripheral artery disease || finn-b-I9_PAD	genus.RuminococcaceaeUCG002.id.11360	Inverse variance weighted	19	-0.10306	0.0744173	0.166087	0.902073	0.779644	1.04373
Peripheral artery disease || finn-b-I9_PAD	genus.RuminococcaceaeUCG002.id.11360	Simple mode	19	-0.0817084	0.183808	0.661958	0.921541	0.642767	1.32122
Peripheral artery disease || finn-b-I9_PAD	genus.RuminococcaceaeUCG002.id.11360	Weighted mode	19	-0.00983125	0.143165	0.946009	0.990217	0.747939	1.31098
Peripheral artery disease || finn-b-I9_PAD	genus.RuminococcaceaeUCG003.id.11361	MR Egger	12	0.171345	0.294349	0.573378	1.1869	0.666591	2.11334
Peripheral artery disease || finn-b-I9_PAD	genus.RuminococcaceaeUCG003.id.11361	Weighted median	12	0.0222578	0.119236	0.85192	1.02251	0.809413	1.2917
Peripheral artery disease || finn-b-I9_PAD	genus.RuminococcaceaeUCG003.id.11361	Inverse variance weighted	12	-0.0259158	0.0897892	0.772865	0.974417	0.817174	1.16192
Peripheral artery disease || finn-b-I9_PAD	genus.RuminococcaceaeUCG003.id.11361	Simple mode	12	0.118971	0.196743	0.557646	1.12634	0.765944	1.6563
Peripheral artery disease || finn-b-I9_PAD	genus.RuminococcaceaeUCG003.id.11361	Weighted mode	12	0.0849813	0.183849	0.652922	1.0887	0.759296	1.561
Peripheral artery disease || finn-b-I9_PAD	genus.RuminococcaceaeUCG004.id.11362	MR Egger	11	0.301473	0.449958	0.519675	1.35185	0.55965	3.26543
Peripheral artery disease || finn-b-I9_PAD	genus.RuminococcaceaeUCG004.id.11362	Weighted median	11	-0.11669	0.111854	0.296837	0.889861	0.714678	1.10798
Peripheral artery disease || finn-b-I9_PAD	genus.RuminococcaceaeUCG004.id.11362	Inverse variance weighted	11	-0.169882	0.0812962	0.0366471	0.843764	0.719483	0.989513
Peripheral artery disease || finn-b-I9_PAD	genus.RuminococcaceaeUCG004.id.11362	Simple mode	11	-0.0846502	0.195357	0.673987	0.918834	0.626536	1.3475
Peripheral artery disease || finn-b-I9_PAD	genus.RuminococcaceaeUCG004.id.11362	Weighted mode	11	-0.0734178	0.181457	0.694288	0.929212	0.651112	1.32609
Peripheral artery disease || finn-b-I9_PAD	genus.RuminococcaceaeUCG005.id.11363	MR Egger	14	0.13038	0.245792	0.605477	1.13926	0.703722	1.84436
Peripheral artery disease || finn-b-I9_PAD	genus.RuminococcaceaeUCG005.id.11363	Weighted median	14	0.113455	0.123424	0.357974	1.12014	0.879453	1.4267
Peripheral artery disease || finn-b-I9_PAD	genus.RuminococcaceaeUCG005.id.11363	Inverse variance weighted	14	0.104391	0.0869843	0.230098	1.11003	0.936038	1.31637
Peripheral artery disease || finn-b-I9_PAD	genus.RuminococcaceaeUCG005.id.11363	Simple mode	14	0.158674	0.201109	0.444267	1.17196	0.790176	1.7382
Peripheral artery disease || finn-b-I9_PAD	genus.RuminococcaceaeUCG005.id.11363	Weighted mode	14	0.0979119	0.171138	0.576999	1.10287	0.788582	1.5424
Peripheral artery disease || finn-b-I9_PAD	genus.RuminococcaceaeUCG009.id.11366	MR Egger	12	0.272686	0.29682	0.379884	1.31349	0.73412	2.35009
Peripheral artery disease || finn-b-I9_PAD	genus.RuminococcaceaeUCG009.id.11366	Weighted median	12	0.192027	0.0951834	0.043649	1.2117	1.00548	1.46022
Peripheral artery disease || finn-b-I9_PAD	genus.RuminococcaceaeUCG009.id.11366	Inverse variance weighted	12	0.139209	0.0718086	0.0525489	1.14936	0.998465	1.32307
Peripheral artery disease || finn-b-I9_PAD	genus.RuminococcaceaeUCG009.id.11366	Simple mode	12	0.331988	0.192151	0.111966	1.39374	0.956353	2.03115
Peripheral artery disease || finn-b-I9_PAD	genus.RuminococcaceaeUCG009.id.11366	Weighted mode	12	0.331988	0.197074	0.120196	1.39374	0.94717	2.05085
Peripheral artery disease || finn-b-I9_PAD	genus.RuminococcaceaeUCG010.id.11367	MR Egger	6	-0.443001	0.387853	0.317102	0.642107	0.300234	1.37326
Peripheral artery disease || finn-b-I9_PAD	genus.RuminococcaceaeUCG010.id.11367	Weighted median	6	-0.3858	0.156289	0.013568	0.679907	0.500511	0.923603
Peripheral artery disease || finn-b-I9_PAD	genus.RuminococcaceaeUCG010.id.11367	Inverse variance weighted	6	-0.295272	0.129145	0.0222329	0.744329	0.577876	0.958728
Peripheral artery disease || finn-b-I9_PAD	genus.RuminococcaceaeUCG010.id.11367	Simple mode	6	-0.443785	0.221511	0.101492	0.641603	0.415636	0.990422
Peripheral artery disease || finn-b-I9_PAD	genus.RuminococcaceaeUCG010.id.11367	Weighted mode	6	-0.4101	0.188043	0.0810222	0.663584	0.459019	0.959315
Peripheral artery disease || finn-b-I9_PAD	genus.RuminococcaceaeUCG011.id.11368	MR Egger	8	0.106472	0.292222	0.728091	1.11235	0.62733	1.97235
Peripheral artery disease || finn-b-I9_PAD	genus.RuminococcaceaeUCG011.id.11368	Weighted median	8	0.0287832	0.0738583	0.696752	1.0292	0.890494	1.18951
Peripheral artery disease || finn-b-I9_PAD	genus.RuminococcaceaeUCG011.id.11368	Inverse variance weighted	8	0.04638	0.0569179	0.415154	1.04747	0.9369	1.17109
Peripheral artery disease || finn-b-I9_PAD	genus.RuminococcaceaeUCG011.id.11368	Simple mode	8	-0.075481	0.12959	0.578528	0.927297	0.719299	1.19544
Peripheral artery disease || finn-b-I9_PAD	genus.RuminococcaceaeUCG011.id.11368	Weighted mode	8	-0.0676294	0.117747	0.583699	0.934607	0.741995	1.17722
Peripheral artery disease || finn-b-I9_PAD	genus.RuminococcaceaeUCG013.id.11370	MR Egger	11	0.00109594	0.376941	0.997744	1.0011	0.478209	2.09573
Peripheral artery disease || finn-b-I9_PAD	genus.RuminococcaceaeUCG013.id.11370	Weighted median	11	-0.0603258	0.144362	0.676036	0.941458	0.709442	1.24935
Peripheral artery disease || finn-b-I9_PAD	genus.RuminococcaceaeUCG013.id.11370	Inverse variance weighted	11	0.0420917	0.1244	0.735094	1.04299	0.817313	1.33098
Peripheral artery disease || finn-b-I9_PAD	genus.RuminococcaceaeUCG013.id.11370	Simple mode	11	-0.13076	0.258353	0.623738	0.877429	0.528807	1.45588
Peripheral artery disease || finn-b-I9_PAD	genus.RuminococcaceaeUCG013.id.11370	Weighted mode	11	-0.163854	0.229499	0.491578	0.848866	0.54136	1.33104
Peripheral artery disease || finn-b-I9_PAD	genus.RuminococcaceaeUCG014.id.11371	MR Egger	11	0.0752103	0.210299	0.72886	1.07811	0.713926	1.62807
Peripheral artery disease || finn-b-I9_PAD	genus.RuminococcaceaeUCG014.id.11371	Weighted median	11	0.00984655	0.125795	0.93761	1.0099	0.789218	1.29228
Peripheral artery disease || finn-b-I9_PAD	genus.RuminococcaceaeUCG014.id.11371	Inverse variance weighted	11	0.00445276	0.0891485	0.960164	1.00446	0.84343	1.19624
Peripheral artery disease || finn-b-I9_PAD	genus.RuminococcaceaeUCG014.id.11371	Simple mode	11	0.0539543	0.199861	0.792681	1.05544	0.713356	1.56156
Peripheral artery disease || finn-b-I9_PAD	genus.RuminococcaceaeUCG014.id.11371	Weighted mode	11	0.0237948	0.149757	0.876919	1.02408	0.763586	1.37344
Peripheral artery disease || finn-b-I9_PAD	genus.Ruminococcus1.id.11373	MR Egger	10	0.212072	0.297124	0.495675	1.23624	0.690533	2.21319
Peripheral artery disease || finn-b-I9_PAD	genus.Ruminococcus1.id.11373	Weighted median	10	0.0602137	0.141283	0.669968	1.06206	0.80517	1.40092
Peripheral artery disease || finn-b-I9_PAD	genus.Ruminococcus1.id.11373	Inverse variance weighted	10	0.064678	0.106972	0.545429	1.06682	0.865033	1.31567
Peripheral artery disease || finn-b-I9_PAD	genus.Ruminococcus1.id.11373	Simple mode	10	0.17379	0.239026	0.48566	1.18981	0.744755	1.90081
Peripheral artery disease || finn-b-I9_PAD	genus.Ruminococcus1.id.11373	Weighted mode	10	0.164815	0.216328	0.465629	1.17917	0.771678	1.80186
Peripheral artery disease || finn-b-I9_PAD	genus.Ruminococcus2.id.11374	MR Egger	15	0.381542	0.220369	0.107031	1.46454	0.950867	2.25571
Peripheral artery disease || finn-b-I9_PAD	genus.Ruminococcus2.id.11374	Weighted median	15	0.127096	0.115353	0.27055	1.13553	0.905746	1.4236
Peripheral artery disease || finn-b-I9_PAD	genus.Ruminococcus2.id.11374	Inverse variance weighted	15	0.0319252	0.097471	0.743263	1.03244	0.852896	1.24978
Peripheral artery disease || finn-b-I9_PAD	genus.Ruminococcus2.id.11374	Simple mode	15	0.0682868	0.192206	0.727676	1.07067	0.734595	1.56051
Peripheral artery disease || finn-b-I9_PAD	genus.Ruminococcus2.id.11374	Weighted mode	15	0.155481	0.146577	0.306761	1.16822	0.876508	1.55702
Peripheral artery disease || finn-b-I9_PAD	genus.Sellimonas.id.14369	MR Egger	9	-0.124308	0.362984	0.742057	0.883108	0.433546	1.79884
Peripheral artery disease || finn-b-I9_PAD	genus.Sellimonas.id.14369	Weighted median	9	-0.0120705	0.0730946	0.868838	0.988002	0.856128	1.14019
Peripheral artery disease || finn-b-I9_PAD	genus.Sellimonas.id.14369	Inverse variance weighted	9	0.0606445	0.0639959	0.343317	1.06252	0.937267	1.20451
Peripheral artery disease || finn-b-I9_PAD	genus.Sellimonas.id.14369	Simple mode	9	-0.0643245	0.134624	0.645568	0.937701	0.720229	1.22084
Peripheral artery disease || finn-b-I9_PAD	genus.Sellimonas.id.14369	Weighted mode	9	-0.0690131	0.126635	0.600628	0.933314	0.728172	1.19625
Peripheral artery disease || finn-b-I9_PAD	genus.Senegalimassilia.id.11160	MR Egger	5	0.550979	0.430942	0.290998	1.73495	0.745524	4.0375
Peripheral artery disease || finn-b-I9_PAD	genus.Senegalimassilia.id.11160	Weighted median	5	0.0786938	0.138241	0.569186	1.08187	0.825093	1.41857
Peripheral artery disease || finn-b-I9_PAD	genus.Senegalimassilia.id.11160	Inverse variance weighted	5	0.127454	0.111906	0.254729	1.13593	0.912213	1.41452
Peripheral artery disease || finn-b-I9_PAD	genus.Senegalimassilia.id.11160	Simple mode	5	0.0649657	0.177989	0.733593	1.06712	0.752847	1.51259
Peripheral artery disease || finn-b-I9_PAD	genus.Senegalimassilia.id.11160	Weighted mode	5	0.0570723	0.170174	0.754193	1.05873	0.758458	1.47789
Peripheral artery disease || finn-b-I9_PAD	genus.Slackia.id.825	MR Egger	6	0.427252	0.6029	0.517651	1.53304	0.470278	4.99749
Peripheral artery disease || finn-b-I9_PAD	genus.Slackia.id.825	Weighted median	6	-0.147633	0.119907	0.218238	0.862748	0.682051	1.09132
Peripheral artery disease || finn-b-I9_PAD	genus.Slackia.id.825	Inverse variance weighted	6	-0.0813658	0.0927161	0.380172	0.921856	0.768673	1.10557
Peripheral artery disease || finn-b-I9_PAD	genus.Slackia.id.825	Simple mode	6	-0.176751	0.161032	0.322398	0.837988	0.611173	1.14898
Peripheral artery disease || finn-b-I9_PAD	genus.Slackia.id.825	Weighted mode	6	-0.176751	0.14608	0.280372	0.837988	0.629349	1.11579
Peripheral artery disease || finn-b-I9_PAD	genus.Streptococcus.id.1853	MR Egger	14	-0.180987	0.35563	0.620037	0.834447	0.415604	1.67539
Peripheral artery disease || finn-b-I9_PAD	genus.Streptococcus.id.1853	Weighted median	14	0.0538585	0.130689	0.680258	1.05534	0.816856	1.36344
Peripheral artery disease || finn-b-I9_PAD	genus.Streptococcus.id.1853	Inverse variance weighted	14	-0.0160168	0.0959309	0.8674	0.984111	0.815429	1.18769
Peripheral artery disease || finn-b-I9_PAD	genus.Streptococcus.id.1853	Simple mode	14	0.142826	0.234014	0.552165	1.15353	0.729174	1.82484
Peripheral artery disease || finn-b-I9_PAD	genus.Streptococcus.id.1853	Weighted mode	14	0.159055	0.230442	0.502195	1.1724	0.746312	1.84176
Peripheral artery disease || finn-b-I9_PAD	genus.Subdoligranulum.id.2070	MR Egger	11	0.268228	0.304306	0.401005	1.30765	0.720211	2.37422
Peripheral artery disease || finn-b-I9_PAD	genus.Subdoligranulum.id.2070	Weighted median	11	-0.139523	0.146789	0.341859	0.869773	0.652314	1.15973
Peripheral artery disease || finn-b-I9_PAD	genus.Subdoligranulum.id.2070	Inverse variance weighted	11	-0.101034	0.121886	0.407145	0.903902	0.71182	1.14782
Peripheral artery disease || finn-b-I9_PAD	genus.Subdoligranulum.id.2070	Simple mode	11	-0.422368	0.298141	0.186969	0.655493	0.365414	1.17585
Peripheral artery disease || finn-b-I9_PAD	genus.Subdoligranulum.id.2070	Weighted mode	11	-0.348053	0.270781	0.227633	0.706061	0.415288	1.20043
Peripheral artery disease || finn-b-I9_PAD	genus.Sutterella.id.2896	MR Egger	12	-0.174121	0.444347	0.703384	0.840195	0.351677	2.00732
Peripheral artery disease || finn-b-I9_PAD	genus.Sutterella.id.2896	Weighted median	12	-0.0753246	0.128142	0.556651	0.927442	0.721457	1.19224
Peripheral artery disease || finn-b-I9_PAD	genus.Sutterella.id.2896	Inverse variance weighted	12	-0.0297337	0.0982261	0.762114	0.970704	0.80071	1.17679
Peripheral artery disease || finn-b-I9_PAD	genus.Sutterella.id.2896	Simple mode	12	-0.0881092	0.221435	0.698317	0.915661	0.593261	1.41327
Peripheral artery disease || finn-b-I9_PAD	genus.Sutterella.id.2896	Weighted mode	12	-0.0881092	0.199275	0.666949	0.915661	0.619596	1.3532
Peripheral artery disease || finn-b-I9_PAD	genus.Terrisporobacter.id.11348	MR Egger	5	0.0897992	0.513884	0.872407	1.09395	0.399551	2.9952
Peripheral artery disease || finn-b-I9_PAD	genus.Terrisporobacter.id.11348	Weighted median	5	0.0775189	0.144386	0.591346	1.0806	0.814258	1.43407
Peripheral artery disease || finn-b-I9_PAD	genus.Terrisporobacter.id.11348	Inverse variance weighted	5	0.233023	0.149062	0.117989	1.26241	0.942577	1.69077
Peripheral artery disease || finn-b-I9_PAD	genus.Terrisporobacter.id.11348	Simple mode	5	0.0717523	0.177921	0.707368	1.07439	0.758075	1.52269
Peripheral artery disease || finn-b-I9_PAD	genus.Terrisporobacter.id.11348	Weighted mode	5	0.0717523	0.168274	0.691761	1.07439	0.772545	1.49417
Peripheral artery disease || finn-b-I9_PAD	genus.Turicibacter.id.2162	MR Egger	9	-0.20021	0.433328	0.658077	0.818559	0.350101	1.91384
Peripheral artery disease || finn-b-I9_PAD	genus.Turicibacter.id.2162	Weighted median	9	-0.00745053	0.122477	0.951493	0.992577	0.780746	1.26188
Peripheral artery disease || finn-b-I9_PAD	genus.Turicibacter.id.2162	Inverse variance weighted	9	0.0203094	0.101748	0.841789	1.02052	0.836009	1.24575
Peripheral artery disease || finn-b-I9_PAD	genus.Turicibacter.id.2162	Simple mode	9	-0.192555	0.217415	0.40164	0.824849	0.538651	1.26311
Peripheral artery disease || finn-b-I9_PAD	genus.Turicibacter.id.2162	Weighted mode	9	-0.0843425	0.182384	0.656081	0.919116	0.642868	1.31407
Peripheral artery disease || finn-b-I9_PAD	genus.Tyzzerella3.id.11335	MR Egger	13	-0.26299	0.364147	0.485238	0.76875	0.376545	1.56947
Peripheral artery disease || finn-b-I9_PAD	genus.Tyzzerella3.id.11335	Weighted median	13	0.0225818	0.0780977	0.772468	1.02284	0.877665	1.19202
Peripheral artery disease || finn-b-I9_PAD	genus.Tyzzerella3.id.11335	Inverse variance weighted	13	0.00450438	0.0623182	0.942379	1.00451	0.889017	1.13502
Peripheral artery disease || finn-b-I9_PAD	genus.Tyzzerella3.id.11335	Simple mode	13	0.0931204	0.149895	0.546065	1.09759	0.818179	1.47243
Peripheral artery disease || finn-b-I9_PAD	genus.Tyzzerella3.id.11335	Weighted mode	13	0.1109	0.141122	0.4472	1.11728	0.8473	1.47329
Peripheral artery disease || finn-b-I9_PAD	genus.Veillonella.id.2198	MR Egger	6	1.01313	0.878457	0.313008	2.75422	0.492313	15.4084
Peripheral artery disease || finn-b-I9_PAD	genus.Veillonella.id.2198	Weighted median	6	-0.0973643	0.133683	0.466418	0.907225	0.698106	1.17899
Peripheral artery disease || finn-b-I9_PAD	genus.Veillonella.id.2198	Inverse variance weighted	6	-0.0184399	0.110619	0.867609	0.981729	0.79037	1.21942
Peripheral artery disease || finn-b-I9_PAD	genus.Veillonella.id.2198	Simple mode	6	-0.174279	0.22679	0.47692	0.840062	0.538597	1.31026
Peripheral artery disease || finn-b-I9_PAD	genus.Veillonella.id.2198	Weighted mode	6	-0.169027	0.208654	0.454704	0.844486	0.561026	1.27117
Peripheral artery disease || finn-b-I9_PAD	genus.Victivallis.id.2256	MR Egger	11	-0.0428811	0.325182	0.89799	0.958025	0.506496	1.81208
Peripheral artery disease || finn-b-I9_PAD	genus.Victivallis.id.2256	Weighted median	11	0.0546312	0.0652731	0.402613	1.05615	0.929318	1.20029
Peripheral artery disease || finn-b-I9_PAD	genus.Victivallis.id.2256	Inverse variance weighted	11	0.025689	0.0500474	0.607746	1.02602	0.930155	1.13177
Peripheral artery disease || finn-b-I9_PAD	genus.Victivallis.id.2256	Simple mode	11	0.0927024	0.105585	0.400552	1.09714	0.89204	1.34938
Peripheral artery disease || finn-b-I9_PAD	genus.Victivallis.id.2256	Weighted mode	11	0.0876511	0.103418	0.416519	1.09161	0.891323	1.3369
Peripheral artery disease || finn-b-I9_PAD	order.Actinomycetales.id.420	MR Egger	4	-0.118753	0.242509	0.672801	0.888027	0.552076	1.42841
Peripheral artery disease || finn-b-I9_PAD	order.Actinomycetales.id.420	Weighted median	4	-0.101618	0.129375	0.432189	0.903375	0.701038	1.16411
Peripheral artery disease || finn-b-I9_PAD	order.Actinomycetales.id.420	Inverse variance weighted	4	-0.105947	0.111192	0.340673	0.899472	0.723335	1.1185
Peripheral artery disease || finn-b-I9_PAD	order.Actinomycetales.id.420	Simple mode	4	-0.0495307	0.166082	0.78499	0.951676	0.687254	1.31784
Peripheral artery disease || finn-b-I9_PAD	order.Actinomycetales.id.420	Weighted mode	4	-0.102288	0.140215	0.518488	0.902769	0.68584	1.18831
Peripheral artery disease || finn-b-I9_PAD	order.Bacillales.id.1674	MR Egger	8	0.119991	0.249565	0.647687	1.12749	0.691318	1.83885
Peripheral artery disease || finn-b-I9_PAD	order.Bacillales.id.1674	Weighted median	8	-0.0233844	0.0745642	0.753814	0.976887	0.844061	1.13061
Peripheral artery disease || finn-b-I9_PAD	order.Bacillales.id.1674	Inverse variance weighted	8	-0.0575136	0.0597188	0.335511	0.944109	0.839824	1.06134
Peripheral artery disease || finn-b-I9_PAD	order.Bacillales.id.1674	Simple mode	8	-0.206487	0.148064	0.2058	0.813437	0.60854	1.08732
Peripheral artery disease || finn-b-I9_PAD	order.Bacillales.id.1674	Weighted mode	8	-0.206487	0.155352	0.225479	0.813437	0.599909	1.10297
Peripheral artery disease || finn-b-I9_PAD	order.Bacteroidales.id.913	MR Egger	13	0.131212	0.237611	0.591846	1.14021	0.715691	1.81653
Peripheral artery disease || finn-b-I9_PAD	order.Bacteroidales.id.913	Weighted median	13	0.0449911	0.132657	0.734494	1.04602	0.806528	1.35662
Peripheral artery disease || finn-b-I9_PAD	order.Bacteroidales.id.913	Inverse variance weighted	13	0.0997098	0.102048	0.328524	1.10485	0.904563	1.34949
Peripheral artery disease || finn-b-I9_PAD	order.Bacteroidales.id.913	Simple mode	13	-0.0371318	0.205626	0.859711	0.963549	0.643935	1.4418
Peripheral artery disease || finn-b-I9_PAD	order.Bacteroidales.id.913	Weighted mode	13	-0.00394963	0.187566	0.983546	0.996058	0.689645	1.43861
Peripheral artery disease || finn-b-I9_PAD	order.Bifidobacteriales.id.432	MR Egger	20	0.240851	0.235519	0.320026	1.27233	0.801905	2.01873
Peripheral artery disease || finn-b-I9_PAD	order.Bifidobacteriales.id.432	Weighted median	20	0.0612097	0.088686	0.490078	1.06312	0.893495	1.26495
Peripheral artery disease || finn-b-I9_PAD	order.Bifidobacteriales.id.432	Inverse variance weighted	20	0.0685288	0.0681794	0.314837	1.07093	0.936971	1.22404
Peripheral artery disease || finn-b-I9_PAD	order.Bifidobacteriales.id.432	Simple mode	20	0.0470519	0.153554	0.762618	1.04818	0.775759	1.41626
Peripheral artery disease || finn-b-I9_PAD	order.Bifidobacteriales.id.432	Weighted mode	20	0.0517198	0.110736	0.645773	1.05308	0.84762	1.30835
Peripheral artery disease || finn-b-I9_PAD	order.Burkholderiales.id.2874	MR Egger	10	0.12819	0.346969	0.721376	1.13677	0.575872	2.24398
Peripheral artery disease || finn-b-I9_PAD	order.Burkholderiales.id.2874	Weighted median	10	0.0286981	0.140957	0.83867	1.02911	0.780689	1.35659
Peripheral artery disease || finn-b-I9_PAD	order.Burkholderiales.id.2874	Inverse variance weighted	10	-0.00566302	0.109891	0.958901	0.994353	0.801677	1.23334
Peripheral artery disease || finn-b-I9_PAD	order.Burkholderiales.id.2874	Simple mode	10	0.0784602	0.223074	0.73314	1.08162	0.698539	1.67479
Peripheral artery disease || finn-b-I9_PAD	order.Burkholderiales.id.2874	Weighted mode	10	0.0784602	0.229038	0.739791	1.08162	0.690421	1.69448
Peripheral artery disease || finn-b-I9_PAD	order.Clostridiales.id.1863	MR Egger	12	-0.590601	0.45159	0.220198	0.553994	0.228614	1.34248
Peripheral artery disease || finn-b-I9_PAD	order.Clostridiales.id.1863	Weighted median	12	0.0720263	0.148299	0.627191	1.07468	0.803612	1.43719
Peripheral artery disease || finn-b-I9_PAD	order.Clostridiales.id.1863	Inverse variance weighted	12	0.0357136	0.105058	0.7339	1.03636	0.843496	1.27332
Peripheral artery disease || finn-b-I9_PAD	order.Clostridiales.id.1863	Simple mode	12	-0.17628	0.238178	0.474728	0.838383	0.525656	1.33716
Peripheral artery disease || finn-b-I9_PAD	order.Clostridiales.id.1863	Weighted mode	12	-0.221418	0.253231	0.400604	0.801382	0.487848	1.31642
Peripheral artery disease || finn-b-I9_PAD	order.Coriobacteriales.id.810	MR Egger	17	0.344344	0.375265	0.373347	1.41106	0.676261	2.94428
Peripheral artery disease || finn-b-I9_PAD	order.Coriobacteriales.id.810	Weighted median	17	0.14703	0.128899	0.254012	1.15839	0.899773	1.49134
Peripheral artery disease || finn-b-I9_PAD	order.Coriobacteriales.id.810	Inverse variance weighted	17	0.12966	0.0888461	0.144461	1.13844	0.956496	1.355
Peripheral artery disease || finn-b-I9_PAD	order.Coriobacteriales.id.810	Simple mode	17	0.174285	0.236946	0.472651	1.1904	0.748167	1.89402
Peripheral artery disease || finn-b-I9_PAD	order.Coriobacteriales.id.810	Weighted mode	17	0.150251	0.230518	0.523786	1.16213	0.73966	1.82589
Peripheral artery disease || finn-b-I9_PAD	order.Desulfovibrionales.id.3156	MR Egger	10	-0.944396	0.542876	0.120114	0.388914	0.134199	1.12709
Peripheral artery disease || finn-b-I9_PAD	order.Desulfovibrionales.id.3156	Weighted median	10	-0.0863246	0.148604	0.561305	0.917296	0.685513	1.22745
Peripheral artery disease || finn-b-I9_PAD	order.Desulfovibrionales.id.3156	Inverse variance weighted	10	-0.114953	0.110136	0.296607	0.891408	0.718334	1.10618
Peripheral artery disease || finn-b-I9_PAD	order.Desulfovibrionales.id.3156	Simple mode	10	-0.0593157	0.227137	0.799858	0.942409	0.603805	1.4709
Peripheral artery disease || finn-b-I9_PAD	order.Desulfovibrionales.id.3156	Weighted mode	10	-0.0695436	0.223691	0.762963	0.932819	0.601711	1.44613
Peripheral artery disease || finn-b-I9_PAD	order.Enterobacteriales.id.3468	MR Egger	7	1.65485	1.18155	0.220243	5.23228	0.516338	53.021
Peripheral artery disease || finn-b-I9_PAD	order.Enterobacteriales.id.3468	Weighted median	7	-0.0987737	0.192224	0.607359	0.905948	0.621554	1.32047
Peripheral artery disease || finn-b-I9_PAD	order.Enterobacteriales.id.3468	Inverse variance weighted	7	0.0116808	0.213374	0.956343	1.01175	0.665956	1.53709
Peripheral artery disease || finn-b-I9_PAD	order.Enterobacteriales.id.3468	Simple mode	7	-0.185678	0.289356	0.544792	0.830541	0.471039	1.46442
Peripheral artery disease || finn-b-I9_PAD	order.Enterobacteriales.id.3468	Weighted mode	7	-0.173407	0.25019	0.514167	0.840796	0.514901	1.37296
Peripheral artery disease || finn-b-I9_PAD	order.Erysipelotrichales.id.2148	MR Egger	13	-0.860262	0.458966	0.0876685	0.423051	0.172073	1.04009
Peripheral artery disease || finn-b-I9_PAD	order.Erysipelotrichales.id.2148	Weighted median	13	-0.013685	0.148013	0.926334	0.986408	0.738015	1.3184
Peripheral artery disease || finn-b-I9_PAD	order.Erysipelotrichales.id.2148	Inverse variance weighted	13	0.0239045	0.105867	0.821358	1.02419	0.832274	1.26037
Peripheral artery disease || finn-b-I9_PAD	order.Erysipelotrichales.id.2148	Simple mode	13	0.0762022	0.256164	0.771192	1.07918	0.653195	1.78298
Peripheral artery disease || finn-b-I9_PAD	order.Erysipelotrichales.id.2148	Weighted mode	13	0.0463966	0.236258	0.847598	1.04749	0.659239	1.6644
Peripheral artery disease || finn-b-I9_PAD	order.Gastranaerophilales.id.1591	MR Egger	9	-0.280059	0.242575	0.286171	0.755739	0.469773	1.21578
Peripheral artery disease || finn-b-I9_PAD	order.Gastranaerophilales.id.1591	Weighted median	9	0.0142479	0.102617	0.889573	1.01435	0.829542	1.24033
Peripheral artery disease || finn-b-I9_PAD	order.Gastranaerophilales.id.1591	Inverse variance weighted	9	-0.0612484	0.0808034	0.448455	0.94059	0.802821	1.102
Peripheral artery disease || finn-b-I9_PAD	order.Gastranaerophilales.id.1591	Simple mode	9	-0.311266	0.194544	0.14827	0.732519	0.500287	1.07255
Peripheral artery disease || finn-b-I9_PAD	order.Gastranaerophilales.id.1591	Weighted mode	9	0.121772	0.15341	0.450231	1.1295	0.83618	1.5257
Peripheral artery disease || finn-b-I9_PAD	order.Lactobacillales.id.1800	MR Egger	15	-0.176989	0.255538	0.500739	0.837789	0.50771	1.38246
Peripheral artery disease || finn-b-I9_PAD	order.Lactobacillales.id.1800	Weighted median	15	0.00857656	0.139279	0.950899	1.00861	0.767659	1.3252
Peripheral artery disease || finn-b-I9_PAD	order.Lactobacillales.id.1800	Inverse variance weighted	15	-0.0694382	0.0961106	0.469998	0.932918	0.772738	1.1263
Peripheral artery disease || finn-b-I9_PAD	order.Lactobacillales.id.1800	Simple mode	15	0.189931	0.217725	0.397736	1.20917	0.789141	1.85275
Peripheral artery disease || finn-b-I9_PAD	order.Lactobacillales.id.1800	Weighted mode	15	0.116727	0.201277	0.571177	1.12381	0.757466	1.66734
Peripheral artery disease || finn-b-I9_PAD	order.Methanobacteriales.id.120	MR Egger	9	-0.105362	0.231377	0.662633	0.899999	0.57186	1.41643
Peripheral artery disease || finn-b-I9_PAD	order.Methanobacteriales.id.120	Weighted median	9	0.0263074	0.0743002	0.723287	1.02666	0.887523	1.1876
Peripheral artery disease || finn-b-I9_PAD	order.Methanobacteriales.id.120	Inverse variance weighted	9	0.0195168	0.0588324	0.740089	1.01971	0.908651	1.14434
Peripheral artery disease || finn-b-I9_PAD	order.Methanobacteriales.id.120	Simple mode	9	-0.0165164	0.124685	0.897888	0.983619	0.770359	1.25592
Peripheral artery disease || finn-b-I9_PAD	order.Methanobacteriales.id.120	Weighted mode	9	-0.0165164	0.118799	0.892864	0.983619	0.779298	1.24151
Peripheral artery disease || finn-b-I9_PAD	order.MollicutesRF9.id.11579	MR Egger	13	-0.0913793	0.21277	0.67587	0.912671	0.601452	1.38493
Peripheral artery disease || finn-b-I9_PAD	order.MollicutesRF9.id.11579	Weighted median	13	-0.058614	0.100624	0.560225	0.943071	0.774269	1.14867
Peripheral artery disease || finn-b-I9_PAD	order.MollicutesRF9.id.11579	Inverse variance weighted	13	-0.0158953	0.0749908	0.832135	0.98423	0.849695	1.14007
Peripheral artery disease || finn-b-I9_PAD	order.MollicutesRF9.id.11579	Simple mode	13	-0.1533	0.163295	0.366351	0.857872	0.622907	1.18147
Peripheral artery disease || finn-b-I9_PAD	order.MollicutesRF9.id.11579	Weighted mode	13	-0.0757215	0.140937	0.600901	0.927074	0.703309	1.22203
Peripheral artery disease || finn-b-I9_PAD	order.NB1n.id.3953	MR Egger	12	-0.149454	0.264619	0.584662	0.861178	0.512678	1.44658
Peripheral artery disease || finn-b-I9_PAD	order.NB1n.id.3953	Weighted median	12	-0.123124	0.0757274	0.103975	0.884154	0.762197	1.02562
Peripheral artery disease || finn-b-I9_PAD	order.NB1n.id.3953	Inverse variance weighted	12	-0.0883141	0.0592907	0.136353	0.915473	0.815035	1.02829
Peripheral artery disease || finn-b-I9_PAD	order.NB1n.id.3953	Simple mode	12	-0.127051	0.131473	0.354628	0.880689	0.680629	1.13955
Peripheral artery disease || finn-b-I9_PAD	order.NB1n.id.3953	Weighted mode	12	-0.13505	0.135955	0.341891	0.873672	0.669301	1.14045
Peripheral artery disease || finn-b-I9_PAD	order.Pasteurellales.id.3688	MR Egger	13	0.0037359	0.137989	0.978886	1.00374	0.765886	1.31547
Peripheral artery disease || finn-b-I9_PAD	order.Pasteurellales.id.3688	Weighted median	13	-0.0133708	0.0865285	0.877196	0.986718	0.832796	1.16909
Peripheral artery disease || finn-b-I9_PAD	order.Pasteurellales.id.3688	Inverse variance weighted	13	-0.0181854	0.0643686	0.777545	0.981979	0.865587	1.11402
Peripheral artery disease || finn-b-I9_PAD	order.Pasteurellales.id.3688	Simple mode	13	-0.00884376	0.132995	0.948077	0.991195	0.763751	1.28637
Peripheral artery disease || finn-b-I9_PAD	order.Pasteurellales.id.3688	Weighted mode	13	-0.0111608	0.108324	0.91964	0.988901	0.799733	1.22281
Peripheral artery disease || finn-b-I9_PAD	order.Rhodospirillales.id.2667	MR Egger	14	0.212645	0.265115	0.4381	1.23695	0.735665	2.0798
Peripheral artery disease || finn-b-I9_PAD	order.Rhodospirillales.id.2667	Weighted median	14	0.0288008	0.0835626	0.730349	1.02922	0.873732	1.21238
Peripheral artery disease || finn-b-I9_PAD	order.Rhodospirillales.id.2667	Inverse variance weighted	14	-0.0213346	0.0655145	0.744691	0.978891	0.860929	1.11302
Peripheral artery disease || finn-b-I9_PAD	order.Rhodospirillales.id.2667	Simple mode	14	0.0487002	0.12821	0.710193	1.04991	0.816611	1.34985
Peripheral artery disease || finn-b-I9_PAD	order.Rhodospirillales.id.2667	Weighted mode	14	0.0450508	0.117291	0.707117	1.04608	0.831238	1.31645
Peripheral artery disease || finn-b-I9_PAD	order.Selenomonadales.id.2165	MR Egger	12	0.355217	0.36512	0.353558	1.42649	0.697385	2.91786
Peripheral artery disease || finn-b-I9_PAD	order.Selenomonadales.id.2165	Weighted median	12	0.120393	0.154036	0.434453	1.12794	0.834004	1.52547
Peripheral artery disease || finn-b-I9_PAD	order.Selenomonadales.id.2165	Inverse variance weighted	12	0.111584	0.105775	0.291465	1.11805	0.908704	1.37562
Peripheral artery disease || finn-b-I9_PAD	order.Selenomonadales.id.2165	Simple mode	12	0.156652	0.249105	0.542278	1.16959	0.717779	1.90579
Peripheral artery disease || finn-b-I9_PAD	order.Selenomonadales.id.2165	Weighted mode	12	0.156652	0.243693	0.533507	1.16959	0.725433	1.88569
Peripheral artery disease || finn-b-I9_PAD	order.Verrucomicrobiales.id.4030	MR Egger	12	-0.202353	0.291071	0.502763	0.816807	0.461695	1.44505
Peripheral artery disease || finn-b-I9_PAD	order.Verrucomicrobiales.id.4030	Weighted median	12	0.0755337	0.116772	0.51773	1.07846	0.857839	1.35582
Peripheral artery disease || finn-b-I9_PAD	order.Verrucomicrobiales.id.4030	Inverse variance weighted	12	0.0163031	0.0844452	0.846911	1.01644	0.861389	1.19939
Peripheral artery disease || finn-b-I9_PAD	order.Verrucomicrobiales.id.4030	Simple mode	12	0.130131	0.203374	0.535364	1.13898	0.764539	1.6968
Peripheral artery disease || finn-b-I9_PAD	order.Verrucomicrobiales.id.4030	Weighted mode	12	0.122724	0.185782	0.522474	1.13057	0.785521	1.62719
Peripheral artery disease || finn-b-I9_PAD	order.Victivallales.id.2254	MR Egger	8	0.187773	0.28965	0.540807	1.20656	0.683902	2.12865
Peripheral artery disease || finn-b-I9_PAD	order.Victivallales.id.2254	Weighted median	8	-0.0817677	0.0898531	0.362814	0.921486	0.772688	1.09894
Peripheral artery disease || finn-b-I9_PAD	order.Victivallales.id.2254	Inverse variance weighted	8	-0.0241076	0.0792487	0.760974	0.976181	0.835742	1.14022
Peripheral artery disease || finn-b-I9_PAD	order.Victivallales.id.2254	Simple mode	8	-0.0936725	0.111582	0.428929	0.910581	0.731708	1.13318
Peripheral artery disease || finn-b-I9_PAD	order.Victivallales.id.2254	Weighted mode	8	-0.0843043	0.109622	0.467018	0.919152	0.741438	1.13946
Peripheral artery disease || finn-b-I9_PAD	phylum.Actinobacteria.id.400	MR Egger	18	0.448174	0.322005	0.183023	1.56545	0.832806	2.94263
Peripheral artery disease || finn-b-I9_PAD	phylum.Actinobacteria.id.400	Weighted median	18	0.0551816	0.109429	0.614072	1.05673	0.852741	1.30952
Peripheral artery disease || finn-b-I9_PAD	phylum.Actinobacteria.id.400	Inverse variance weighted	18	0.0391479	0.0815282	0.631102	1.03992	0.886346	1.22011
Peripheral artery disease || finn-b-I9_PAD	phylum.Actinobacteria.id.400	Simple mode	18	-0.0315345	0.184733	0.866473	0.968958	0.674616	1.39172
Peripheral artery disease || finn-b-I9_PAD	phylum.Actinobacteria.id.400	Weighted mode	18	0.035878	0.150155	0.814009	1.03653	0.772266	1.39122
Peripheral artery disease || finn-b-I9_PAD	phylum.Bacteroidetes.id.905	MR Egger	10	0.0856801	0.24945	0.740093	1.08946	0.66815	1.77642
Peripheral artery disease || finn-b-I9_PAD	phylum.Bacteroidetes.id.905	Weighted median	10	0.0418538	0.146923	0.775745	1.04274	0.781831	1.39072
Peripheral artery disease || finn-b-I9_PAD	phylum.Bacteroidetes.id.905	Inverse variance weighted	10	0.132159	0.11334	0.243599	1.14129	0.913943	1.42519
Peripheral artery disease || finn-b-I9_PAD	phylum.Bacteroidetes.id.905	Simple mode	10	0.0532863	0.205247	0.800998	1.05473	0.705394	1.57707
Peripheral artery disease || finn-b-I9_PAD	phylum.Bacteroidetes.id.905	Weighted mode	10	0.0348703	0.214438	0.874416	1.03549	0.680159	1.57644
Peripheral artery disease || finn-b-I9_PAD	phylum.Cyanobacteria.id.1500	MR Egger	8	-0.0434491	0.356078	0.906867	0.957481	0.476464	1.92411
Peripheral artery disease || finn-b-I9_PAD	phylum.Cyanobacteria.id.1500	Weighted median	8	-0.0876552	0.106434	0.410188	0.916077	0.74359	1.12857
Peripheral artery disease || finn-b-I9_PAD	phylum.Cyanobacteria.id.1500	Inverse variance weighted	8	-0.016367	0.0926039	0.859711	0.983766	0.820476	1.17955
Peripheral artery disease || finn-b-I9_PAD	phylum.Cyanobacteria.id.1500	Simple mode	8	-0.211657	0.194008	0.311409	0.809242	0.553268	1.18365
Peripheral artery disease || finn-b-I9_PAD	phylum.Cyanobacteria.id.1500	Weighted mode	8	-0.205306	0.184056	0.301481	0.814398	0.56776	1.16818
Peripheral artery disease || finn-b-I9_PAD	phylum.Euryarchaeota.id.55	MR Egger	11	-0.0662753	0.246823	0.794358	0.935873	0.576922	1.51816
Peripheral artery disease || finn-b-I9_PAD	phylum.Euryarchaeota.id.55	Weighted median	11	-0.0444016	0.073738	0.547071	0.95657	0.827846	1.10531
Peripheral artery disease || finn-b-I9_PAD	phylum.Euryarchaeota.id.55	Inverse variance weighted	11	0.0157349	0.053123	0.767079	1.01586	0.915407	1.12733
Peripheral artery disease || finn-b-I9_PAD	phylum.Euryarchaeota.id.55	Simple mode	11	-0.0519543	0.128118	0.693637	0.949372	0.73855	1.22037
Peripheral artery disease || finn-b-I9_PAD	phylum.Euryarchaeota.id.55	Weighted mode	11	-0.0499686	0.12021	0.686424	0.951259	0.751579	1.20399
Peripheral artery disease || finn-b-I9_PAD	phylum.Firmicutes.id.1672	MR Egger	14	0.0239399	0.278774	0.932981	1.02423	0.593062	1.76886
Peripheral artery disease || finn-b-I9_PAD	phylum.Firmicutes.id.1672	Weighted median	14	-0.0448567	0.132015	0.734019	0.956135	0.738151	1.23849
Peripheral artery disease || finn-b-I9_PAD	phylum.Firmicutes.id.1672	Inverse variance weighted	14	-0.0395199	0.102417	0.69959	0.961251	0.786426	1.17494
Peripheral artery disease || finn-b-I9_PAD	phylum.Firmicutes.id.1672	Simple mode	14	-0.0338244	0.196486	0.865974	0.966741	0.657745	1.4209
Peripheral artery disease || finn-b-I9_PAD	phylum.Firmicutes.id.1672	Weighted mode	14	-0.0393111	0.180903	0.831344	0.961452	0.674435	1.37061
Peripheral artery disease || finn-b-I9_PAD	phylum.Lentisphaerae.id.2238	MR Egger	9	0.25364	0.320596	0.454822	1.28871	0.687476	2.41575
Peripheral artery disease || finn-b-I9_PAD	phylum.Lentisphaerae.id.2238	Weighted median	9	-0.0620813	0.0906543	0.493462	0.939807	0.786814	1.12255
Peripheral artery disease || finn-b-I9_PAD	phylum.Lentisphaerae.id.2238	Inverse variance weighted	9	0.0196926	0.0821817	0.810622	1.01989	0.868156	1.19814
Peripheral artery disease || finn-b-I9_PAD	phylum.Lentisphaerae.id.2238	Simple mode	9	-0.0971934	0.114893	0.422162	0.907381	0.72442	1.13655
Peripheral artery disease || finn-b-I9_PAD	phylum.Lentisphaerae.id.2238	Weighted mode	9	-0.0861546	0.111641	0.462471	0.917452	0.737144	1.14186
Peripheral artery disease || finn-b-I9_PAD	phylum.Proteobacteria.id.2375	MR Egger	12	-0.112039	0.281441	0.698929	0.894009	0.514961	1.55206
Peripheral artery disease || finn-b-I9_PAD	phylum.Proteobacteria.id.2375	Weighted median	12	0.160715	0.129513	0.214637	1.17435	0.911074	1.5137
Peripheral artery disease || finn-b-I9_PAD	phylum.Proteobacteria.id.2375	Inverse variance weighted	12	0.135966	0.101038	0.178401	1.14564	0.939819	1.39654
Peripheral artery disease || finn-b-I9_PAD	phylum.Proteobacteria.id.2375	Simple mode	12	0.302565	0.210116	0.177719	1.35333	0.896494	2.04295
Peripheral artery disease || finn-b-I9_PAD	phylum.Proteobacteria.id.2375	Weighted mode	12	0.271807	0.211622	0.225392	1.31233	0.866779	1.98692
Peripheral artery disease || finn-b-I9_PAD	phylum.Tenericutes.id.3919	MR Egger	12	-0.0355012	0.39635	0.930397	0.965122	0.443815	2.09876
Peripheral artery disease || finn-b-I9_PAD	phylum.Tenericutes.id.3919	Weighted median	12	-0.0627832	0.108167	0.561626	0.939147	0.759731	1.16093
Peripheral artery disease || finn-b-I9_PAD	phylum.Tenericutes.id.3919	Inverse variance weighted	12	-0.0414065	0.110427	0.707684	0.959439	0.772717	1.19128
Peripheral artery disease || finn-b-I9_PAD	phylum.Tenericutes.id.3919	Simple mode	12	-0.0830414	0.17327	0.64114	0.920313	0.655307	1.29249
Peripheral artery disease || finn-b-I9_PAD	phylum.Tenericutes.id.3919	Weighted mode	12	-0.077471	0.157055	0.631519	0.925454	0.680247	1.25905
Peripheral artery disease || finn-b-I9_PAD	phylum.Verrucomicrobia.id.3982	MR Egger	12	-0.00848928	0.218753	0.969808	0.991547	0.645813	1.52237
Peripheral artery disease || finn-b-I9_PAD	phylum.Verrucomicrobia.id.3982	Weighted median	12	-0.0395803	0.112517	0.725011	0.961193	0.770963	1.19836
Peripheral artery disease || finn-b-I9_PAD	phylum.Verrucomicrobia.id.3982	Inverse variance weighted	12	-0.0431243	0.0836225	0.606063	0.957792	0.813	1.12837
Peripheral artery disease || finn-b-I9_PAD	phylum.Verrucomicrobia.id.3982	Simple mode	12	-0.136661	0.172871	0.445925	0.872266	0.621581	1.22405
Peripheral artery disease || finn-b-I9_PAD	phylum.Verrucomicrobia.id.3982	Weighted mode	12	-0.0535029	0.156377	0.738693	0.947903	0.697675	1.28788

## Sheet: Supplement Table 5
Supplement Table 5: Characteristics of the genetic instrumental variables used in 6 gut microbiota
SNP	other_allele.exposure	effect_allele.exposure	beta.exposure	se.exposure	pval.exposure	samplesize.exposure	exposure	F statistic	R2
rs1031599	T	G	-0.078627	0.0175644	6.31376e-06	17398	genus.Lachnoclostridium.id.11308	20.0367	0.00115047
rs12566975	C	T	-0.0468097	0.0105787	9.57204e-06	17921	genus.Lachnoclostridium.id.11308	19.5776	0.00109137
rs1528479	A	G	-0.0497798	0.0111919	9.63976e-06	17477	genus.Lachnoclostridium.id.11308	19.781	0.00113068
rs1529367	C	A	-0.0516967	0.0113601	5.43341e-06	17922	genus.Lachnoclostridium.id.11308	20.7067	0.00115417
rs1997204	C	T	-0.108075	0.0242022	5.97081e-06	14138	genus.Lachnoclostridium.id.11308	19.9378	0.00140844
rs2385421	G	A	0.0746186	0.0180734	7.13717e-06	17903	genus.Lachnoclostridium.id.11308	17.0438	0.000951206
rs3821998	A	C	-0.0864066	0.0192519	6.72052e-06	17920	genus.Lachnoclostridium.id.11308	20.1417	0.00112284
rs6081571	C	T	-0.0565071	0.010934	2.75623e-07	17841	genus.Lachnoclostridium.id.11308	26.7054	0.00149479
rs615997	C	T	0.0511752	0.0106491	2.02677e-06	17911	genus.Lachnoclostridium.id.11308	23.0913	0.00128771
rs62285313	G	A	0.0864203	0.0181565	1.58331e-06	16991	genus.Lachnoclostridium.id.11308	22.6524	0.00133158
rs72829893	T	G	0.117472	0.0268103	5.57766e-06	12404	genus.Lachnoclostridium.id.11308	19.1954	0.00154538
rs78068103	G	A	0.0886199	0.0194248	3.66519e-06	17477	genus.Lachnoclostridium.id.11308	20.8113	0.0011895
rs789029	T	C	-0.0641288	0.0137974	3.75328e-06	17922	genus.Lachnoclostridium.id.11308	21.6005	0.00120393
rs12131224	T	C	0.117095	0.02591	7.39863e-06	9676	genus.LachnospiraceaeUCG001.id.11321	20.42	0.00210637
rs2050911	A	G	0.0751466	0.0153934	1.10648e-06	10148	genus.LachnospiraceaeUCG001.id.11321	23.8266	0.00234287
rs2371284	C	T	-0.0761893	0.0170127	7.55967e-06	9961	genus.LachnospiraceaeUCG001.id.11321	20.0519	0.0020094
rs437876	C	T	0.0784637	0.0144768	7.1655e-08	10150	genus.LachnospiraceaeUCG001.id.11321	29.3703	0.00288584
rs4981345	C	T	-0.0681973	0.0149831	6.08596e-06	9961	genus.LachnospiraceaeUCG001.id.11321	20.7129	0.0020755
rs573933	C	T	-0.107898	0.0232346	3.10508e-06	10150	genus.LachnospiraceaeUCG001.id.11321	21.5612	0.00212017
rs62496417	G	T	-0.0748504	0.0165681	5.87504e-06	10150	genus.LachnospiraceaeUCG001.id.11321	20.4061	0.00200681
rs7341608	C	T	-0.0784757	0.0177648	9.48124e-06	9917	genus.LachnospiraceaeUCG001.id.11321	19.5103	0.00196389
rs74034332	A	G	0.168045	0.0382637	3.33351e-06	6004	genus.LachnospiraceaeUCG001.id.11321	19.2813	0.00320218
rs78848836	G	A	-0.118868	0.0259753	3.38171e-06	9506	genus.LachnospiraceaeUCG001.id.11321	20.9371	0.00219814
rs9403580	T	C	0.107801	0.0229777	3.46785e-06	10095	genus.LachnospiraceaeUCG001.id.11321	22.006	0.00217558
rs985416	T	C	0.0970258	0.0181807	1.45591e-07	9917	genus.LachnospiraceaeUCG001.id.11321	28.4752	0.0028637
rs10976229	G	T	0.095976	0.0214554	7.04477e-06	9116	genus.RuminococcaceaeUCG004.id.11362	20.0059	0.00219026
rs11961899	A	G	-0.0707825	0.0161381	9.1802e-06	9501	genus.RuminococcaceaeUCG004.id.11362	19.2333	0.00202068
rs12125734	T	G	0.133972	0.0257417	2.09428e-07	8938	genus.RuminococcaceaeUCG004.id.11362	27.0804	0.00302133
rs2248146	C	T	0.0689452	0.0153649	8.20001e-06	9502	genus.RuminococcaceaeUCG004.id.11362	20.1306	0.00211452
rs3800155	A	G	-0.0793861	0.0177626	6.85174e-06	9406	genus.RuminococcaceaeUCG004.id.11362	19.9703	0.0021191
rs511258	A	G	-0.0757474	0.0162475	4.52052e-06	9500	genus.RuminococcaceaeUCG004.id.11362	21.7306	0.00228269
rs550351	C	A	0.078587	0.018003	9.43128e-06	9498	genus.RuminococcaceaeUCG004.id.11362	19.051	0.0020022
rs6769553	G	A	0.0849743	0.0157451	7.91068e-08	9501	genus.RuminococcaceaeUCG004.id.11362	29.1202	0.00305624
rs7569771	G	A	-0.075914	0.0170308	8.11964e-06	9502	genus.RuminococcaceaeUCG004.id.11362	19.8647	0.00208666
rs872501	A	G	0.116125	0.025946	5.80805e-06	8473	genus.RuminococcaceaeUCG004.id.11362	20.0265	0.00235855
rs9818949	T	G	0.0859927	0.0188671	5.38832e-06	9116	genus.RuminococcaceaeUCG004.id.11362	20.769	0.00227362
rs12597105	A	G	0.0670855	0.0144415	4.873e-06	12415	genus.RuminococcaceaeUCG010.id.11367	21.5756	0.00173513
rs2820282	C	A	-0.0592304	0.0125917	2.85385e-06	12865	genus.RuminococcaceaeUCG010.id.11367	22.1235	0.00171698
rs682403	G	A	-0.0588161	0.0124671	2.36537e-06	12864	genus.RuminococcaceaeUCG010.id.11367	22.2531	0.00172716
rs6958419	T	C	-0.0585718	0.0124994	2.84162e-06	12870	genus.RuminococcaceaeUCG010.id.11367	21.955	0.00170326
rs73218807	A	G	-0.166211	0.0367938	6.43033e-06	6714	genus.RuminococcaceaeUCG010.id.11367	20.4004	0.00303018
rs7441445	T	C	-0.05695	0.0126502	6.80187e-06	12852	genus.RuminococcaceaeUCG010.id.11367	20.2639	0.00157447
rs10759623	T	C	-0.162115	0.032151	5.78312e-07	3156	family.FamilyXI.id.1936	25.4086	0.00799161
rs11547158	G	A	-0.177599	0.0372795	2.70219e-06	3133	family.FamilyXI.id.1936	22.6812	0.00719197
rs17379710	C	T	-0.116383	0.0252125	3.97107e-06	3156	family.FamilyXI.id.1936	21.2949	0.00670644
rs2155352	G	A	-0.150538	0.0302319	6.63432e-07	3150	family.FamilyXI.id.1936	24.7789	0.00780986
rs2156611	C	T	-0.112486	0.0251099	9.42661e-06	3155	family.FamilyXI.id.1936	20.0555	0.00632058
rs3733511	G	A	0.128253	0.0274718	3.38554e-06	3156	family.FamilyXI.id.1936	21.7816	0.00685865
rs488164	G	T	0.117998	0.025516	4.79785e-06	3149	family.FamilyXI.id.1936	21.3721	0.00674544
rs697771	G	A	-0.117677	0.0251491	3.19372e-06	3152	family.FamilyXI.id.1936	21.8808	0.00689836
rs10070053	G	A	0.0594312	0.0135375	7.64883e-06	11473	genus.Coprococcus2.id.11302	19.2697	0.00167704
rs12634070	C	T	0.0736486	0.0164921	9.95104e-06	11457	genus.Coprococcus2.id.11302	19.9388	0.0017376
rs2482516	T	C	0.0754415	0.0164619	4.72333e-06	11483	genus.Coprococcus2.id.11302	20.9984	0.00182563
rs35890118	G	A	-0.066536	0.0147661	8.25962e-06	11478	genus.Coprococcus2.id.11302	20.3005	0.00176583
rs61823518	C	A	-0.0955381	0.0215724	6.68258e-06	10980	genus.Coprococcus2.id.11302	19.6099	0.00178311
rs6677933	T	C	-0.0804405	0.0164216	1.18501e-06	11483	genus.Coprococcus2.id.11302	23.9906	0.00208524
rs6894272	C	T	-0.113458	0.0253003	9.53205e-06	11001	genus.Coprococcus2.id.11302	20.1067	0.00182471
rs72680320	C	T	-0.0649382	0.013919	2.27115e-06	11009	genus.Coprococcus2.id.11302	21.7623	0.00197323
rs9426473	G	A	0.0727361	0.0161662	6.30687e-06	11486	genus.Coprococcus2.id.11302	20.24	0.00175935

## Sheet: Supplement Table 6
Supplement Table 6: Summary result of the MR-Egger regression in locus-wide significance level
Outcome	Exposure	Egger_intercept	SE	P-value
Peripheral artery disease || finn-b-I9_PAD	class.Actinobacteria.id.419	-0.00674413	0.0112008	0.554608
Peripheral artery disease || finn-b-I9_PAD	class.Gammaproteobacteria.id.3303	0.0228809	0.0351934	0.551049
Peripheral artery disease || finn-b-I9_PAD	genus.Faecalibacterium.id.2057	0.0203768	0.0226183	0.393956
Peripheral artery disease || finn-b-I9_PAD	genus.FamilyXIIIAD3011group.id.11293	0.00701887	0.0364333	0.850744
Peripheral artery disease || finn-b-I9_PAD	genus.FamilyXIIIUCG001.id.11294	-0.0321698	0.0362338	0.408804
Peripheral artery disease || finn-b-I9_PAD	genus.Flavonifractor.id.2059	-0.0156159	0.03913	0.710225
Peripheral artery disease || finn-b-I9_PAD	genus.Fusicatenibacter.id.11305	0.00927582	0.022766	0.688768
Peripheral artery disease || finn-b-I9_PAD	genus.Gordonibacter.id.821	-0.0290647	0.0388774	0.4761
Peripheral artery disease || finn-b-I9_PAD	genus.Haemophilus.id.3698	-0.0186447	0.02485	0.477537
Peripheral artery disease || finn-b-I9_PAD	genus.Holdemanella.id.11393	-0.0138854	0.0205496	0.516216
Peripheral artery disease || finn-b-I9_PAD	genus.Holdemania.id.2157	-0.0512635	0.0200013	0.0248632
Peripheral artery disease || finn-b-I9_PAD	genus.Howardella.id.2000	-0.0351711	0.0353964	0.353498
Peripheral artery disease || finn-b-I9_PAD	class.Lentisphaeria.id.2250	-0.0315073	0.0413217	0.474666
Peripheral artery disease || finn-b-I9_PAD	genus.Hungatella.id.11306	-0.024618	0.0637355	0.725075
Peripheral artery disease || finn-b-I9_PAD	genus.Intestinibacter.id.11345	0.00946008	0.0200627	0.645081
Peripheral artery disease || finn-b-I9_PAD	genus.Intestinimonas.id.2062	0.00295648	0.0177246	0.869912
Peripheral artery disease || finn-b-I9_PAD	genus.Lachnoclostridium.id.11308	-0.0103449	0.0227323	0.657907
Peripheral artery disease || finn-b-I9_PAD	genus.Lachnospira.id.2004	-0.121414	0.0790851	0.199523
Peripheral artery disease || finn-b-I9_PAD	genus.LachnospiraceaeFCS020group.id.11314	-0.012041	0.0171462	0.497111
Peripheral artery disease || finn-b-I9_PAD	genus.LachnospiraceaeNC2004group.id.11316	0.0251316	0.0341936	0.48624
Peripheral artery disease || finn-b-I9_PAD	genus.LachnospiraceaeND3007group.id.11317	-0.190076	0.206048	0.525655
Peripheral artery disease || finn-b-I9_PAD	genus.LachnospiraceaeNK4A136group.id.11319	0.0136226	0.0116543	0.263435
Peripheral artery disease || finn-b-I9_PAD	genus.LachnospiraceaeUCG001.id.11321	-0.00852516	0.0289648	0.774526
Peripheral artery disease || finn-b-I9_PAD	class.Melainabacteria.id.1589	0.0392089	0.0225678	0.120523
Peripheral artery disease || finn-b-I9_PAD	genus.LachnospiraceaeUCG004.id.11324	-0.0192306	0.0318556	0.558299
Peripheral artery disease || finn-b-I9_PAD	genus.LachnospiraceaeUCG008.id.11328	0.063168	0.0324159	0.0799239
Peripheral artery disease || finn-b-I9_PAD	genus.LachnospiraceaeUCG010.id.11330	0.00202707	0.0266662	0.941273
Peripheral artery disease || finn-b-I9_PAD	genus.Lactobacillus.id.1837	0.00117848	0.0225118	0.95995
Peripheral artery disease || finn-b-I9_PAD	genus.Lactococcus.id.1851	0.0207221	0.0378891	0.601428
Peripheral artery disease || finn-b-I9_PAD	genus.Marvinbryantia.id.2005	-0.0418388	0.0291939	0.185629
Peripheral artery disease || finn-b-I9_PAD	genus.Methanobrevibacter.id.123	0.0417473	0.0395277	0.350464
Peripheral artery disease || finn-b-I9_PAD	genus.Odoribacter.id.952	-0.00924574	0.0338878	0.795891
Peripheral artery disease || finn-b-I9_PAD	genus.Olsenella.id.822	-0.017149	0.0225638	0.469046
Peripheral artery disease || finn-b-I9_PAD	genus.Oscillibacter.id.2063	0.00793288	0.0281492	0.783316
Peripheral artery disease || finn-b-I9_PAD	class.Methanobacteria.id.119	0.020606	0.0369244	0.594195
Peripheral artery disease || finn-b-I9_PAD	genus.Oscillospira.id.2064	-0.0171032	0.0562553	0.769945
Peripheral artery disease || finn-b-I9_PAD	genus.Oxalobacter.id.2978	0.10987	0.0379645	0.0177677
Peripheral artery disease || finn-b-I9_PAD	genus.Parabacteroides.id.954	-0.0419478	0.0822306	0.645126
Peripheral artery disease || finn-b-I9_PAD	genus.Paraprevotella.id.962	0.00413221	0.0245922	0.86961
Peripheral artery disease || finn-b-I9_PAD	genus.Parasutterella.id.2892	0.00117398	0.0161989	0.94342
Peripheral artery disease || finn-b-I9_PAD	genus.Peptococcus.id.2037	-0.018789	0.02882	0.526729
Peripheral artery disease || finn-b-I9_PAD	genus.Phascolarctobacterium.id.2168	0.00317298	0.036792	0.93369
Peripheral artery disease || finn-b-I9_PAD	genus.Prevotella7.id.11182	0.101364	0.0452572	0.0518653
Peripheral artery disease || finn-b-I9_PAD	genus.Prevotella9.id.11183	0.00482118	0.0265292	0.858597
Peripheral artery disease || finn-b-I9_PAD	genus.RikenellaceaeRC9gutgroup.id.11191	0.0314323	0.0402322	0.452741
Peripheral artery disease || finn-b-I9_PAD	class.Mollicutes.id.3920	-0.000538335	0.0345546	0.987876
Peripheral artery disease || finn-b-I9_PAD	genus.Romboutsia.id.11347	0.018565	0.0206872	0.387148
Peripheral artery disease || finn-b-I9_PAD	genus.Roseburia.id.2012	-0.00181132	0.0279418	0.949477
Peripheral artery disease || finn-b-I9_PAD	genus.Ruminiclostridium5.id.11355	-0.00373837	0.0289727	0.900171
Peripheral artery disease || finn-b-I9_PAD	genus.Ruminiclostridium6.id.11356	-0.00408784	0.0195924	0.838225
Peripheral artery disease || finn-b-I9_PAD	genus.Ruminiclostridium9.id.11357	0.124787	0.0533017	0.057754
Peripheral artery disease || finn-b-I9_PAD	genus.RuminococcaceaeNK4A214group.id.11358	0.00291516	0.0220877	0.897186
Peripheral artery disease || finn-b-I9_PAD	genus.RuminococcaceaeUCG002.id.11360	-0.00890952	0.0146021	0.549832
Peripheral artery disease || finn-b-I9_PAD	genus.RuminococcaceaeUCG003.id.11361	-0.0153087	0.0217545	0.497678
Peripheral artery disease || finn-b-I9_PAD	genus.RuminococcaceaeUCG004.id.11362	-0.0402131	0.0377558	0.314577
Peripheral artery disease || finn-b-I9_PAD	genus.RuminococcaceaeUCG005.id.11363	-0.00234849	0.0206504	0.911335
Peripheral artery disease || finn-b-I9_PAD	class.Negativicutes.id.2164	-0.0160816	0.0230671	0.501584
Peripheral artery disease || finn-b-I9_PAD	genus.RuminococcaceaeUCG009.id.11366	-0.0134839	0.0290247	0.652193
Peripheral artery disease || finn-b-I9_PAD	genus.RuminococcaceaeUCG010.id.11367	0.0112783	0.0275707	0.703445
Peripheral artery disease || finn-b-I9_PAD	genus.RuminococcaceaeUCG011.id.11368	-0.00812349	0.0387035	0.840699
Peripheral artery disease || finn-b-I9_PAD	genus.RuminococcaceaeUCG013.id.11370	0.00334404	0.0288297	0.910205
Peripheral artery disease || finn-b-I9_PAD	genus.RuminococcaceaeUCG014.id.11371	-0.00671084	0.0180645	0.718865
Peripheral artery disease || finn-b-I9_PAD	genus.Ruminococcus1.id.11373	-0.0122844	0.0229543	0.607085
Peripheral artery disease || finn-b-I9_PAD	genus.Ruminococcus2.id.11374	-0.0305536	0.0175368	0.105054
Peripheral artery disease || finn-b-I9_PAD	genus.Sellimonas.id.14369	0.0265811	0.0512676	0.620106
Peripheral artery disease || finn-b-I9_PAD	genus.Senegalimassilia.id.11160	-0.039589	0.0389005	0.383748
Peripheral artery disease || finn-b-I9_PAD	genus.Slackia.id.825	-0.0512036	0.0599732	0.441343
Peripheral artery disease || finn-b-I9_PAD	class.Verrucomicrobiae.id.4029	0.0176104	0.0224344	0.450666
Peripheral artery disease || finn-b-I9_PAD	genus.Streptococcus.id.1853	0.0137107	0.028461	0.638659
Peripheral artery disease || finn-b-I9_PAD	genus.Subdoligranulum.id.2070	-0.0291364	0.0221436	0.220772
Peripheral artery disease || finn-b-I9_PAD	genus.Sutterella.id.2896	0.00992221	0.0297125	0.745322
Peripheral artery disease || finn-b-I9_PAD	genus.Terrisporobacter.id.11348	0.0149921	0.0507746	0.787045
Peripheral artery disease || finn-b-I9_PAD	genus.Turicibacter.id.2162	0.0237014	0.0451402	0.615754
Peripheral artery disease || finn-b-I9_PAD	genus.Tyzzerella3.id.11335	0.038394	0.0514659	0.471305
Peripheral artery disease || finn-b-I9_PAD	genus.Veillonella.id.2198	-0.0789651	0.066709	0.302061
Peripheral artery disease || finn-b-I9_PAD	genus.Victivallis.id.2256	0.00930158	0.0435856	0.835764
Peripheral artery disease || finn-b-I9_PAD	order.Actinomycetales.id.420	0.0017176	0.0289074	0.958023
Peripheral artery disease || finn-b-I9_PAD	order.Bacillales.id.1674	-0.0276182	0.0376213	0.490561
Peripheral artery disease || finn-b-I9_PAD	family.Acidaminococcaceae.id.2166	0.0112204	0.033809	0.756645
Peripheral artery disease || finn-b-I9_PAD	order.Bacteroidales.id.913	-0.00251499	0.0171315	0.885941
Peripheral artery disease || finn-b-I9_PAD	order.Bifidobacteriales.id.432	-0.0131296	0.0171588	0.454079
Peripheral artery disease || finn-b-I9_PAD	order.Burkholderiales.id.2874	-0.00984431	0.0242044	0.694881
Peripheral artery disease || finn-b-I9_PAD	order.Clostridiales.id.1863	0.0415292	0.0291221	0.18432
Peripheral artery disease || finn-b-I9_PAD	order.Coriobacteriales.id.810	-0.0148225	0.0251412	0.564255
Peripheral artery disease || finn-b-I9_PAD	order.Desulfovibrionales.id.3156	0.0531776	0.0340813	0.157306
Peripheral artery disease || finn-b-I9_PAD	order.Enterobacteriales.id.3468	-0.121473	0.0861166	0.217448
Peripheral artery disease || finn-b-I9_PAD	order.Erysipelotrichales.id.2148	0.0551337	0.0278478	0.0732915
Peripheral artery disease || finn-b-I9_PAD	order.Gastranaerophilales.id.1591	0.0264246	0.0276031	0.370301
Peripheral artery disease || finn-b-I9_PAD	order.Lactobacillales.id.1800	0.00851369	0.0186503	0.655571
Peripheral artery disease || finn-b-I9_PAD	family.Actinomycetaceae.id.421	0.00175539	0.028861	0.957032
Peripheral artery disease || finn-b-I9_PAD	order.Methanobacteriales.id.120	0.020606	0.0369244	0.594195
Peripheral artery disease || finn-b-I9_PAD	order.MollicutesRF9.id.11579	0.00685335	0.0180782	0.711834
Peripheral artery disease || finn-b-I9_PAD	order.NB1n.id.3953	0.00748115	0.0314773	0.816937
Peripheral artery disease || finn-b-I9_PAD	order.Pasteurellales.id.3688	-0.00291874	0.0162513	0.860732
Peripheral artery disease || finn-b-I9_PAD	order.Rhodospirillales.id.2667	-0.0235675	0.0258755	0.38033
Peripheral artery disease || finn-b-I9_PAD	order.Selenomonadales.id.2165	-0.0160816	0.0230671	0.501584
Peripheral artery disease || finn-b-I9_PAD	order.Verrucomicrobiales.id.4030	0.0176104	0.0224344	0.450666
Peripheral artery disease || finn-b-I9_PAD	order.Victivallales.id.2254	-0.0315073	0.0413217	0.474666
Peripheral artery disease || finn-b-I9_PAD	phylum.Actinobacteria.id.400	-0.0270227	0.0205804	0.207693
Peripheral artery disease || finn-b-I9_PAD	phylum.Bacteroidetes.id.905	0.00382582	0.0182913	0.839551
Peripheral artery disease || finn-b-I9_PAD	family.Alcaligenaceae.id.2875	-0.0175953	0.0264167	0.517967
Peripheral artery disease || finn-b-I9_PAD	phylum.Cyanobacteria.id.1500	0.00328467	0.0414502	0.939416
Peripheral artery disease || finn-b-I9_PAD	phylum.Euryarchaeota.id.55	0.0116639	0.034201	0.7409
Peripheral artery disease || finn-b-I9_PAD	phylum.Firmicutes.id.1672	-0.00505393	0.0205231	0.809646
Peripheral artery disease || finn-b-I9_PAD	phylum.Lentisphaerae.id.2238	-0.035125	0.0464337	0.474061
Peripheral artery disease || finn-b-I9_PAD	phylum.Proteobacteria.id.2375	0.017509	0.0185449	0.36735
Peripheral artery disease || finn-b-I9_PAD	phylum.Tenericutes.id.3919	-0.000538335	0.0345546	0.987876
Peripheral artery disease || finn-b-I9_PAD	phylum.Verrucomicrobia.id.3982	-0.00330638	0.0192969	0.867372
Peripheral artery disease || finn-b-I9_PAD	class.Alphaproteobacteria.id.2379	0.0242338	0.0332774	0.49913
Peripheral artery disease || finn-b-I9_PAD	family.Bacteroidaceae.id.917	-0.0172886	0.0510486	0.748618
Peripheral artery disease || finn-b-I9_PAD	family.BacteroidalesS24.7group.id.11173	0.0255331	0.0319291	0.454381
Peripheral artery disease || finn-b-I9_PAD	family.Bifidobacteriaceae.id.433	-0.0131296	0.0171588	0.454079
Peripheral artery disease || finn-b-I9_PAD	family.Christensenellaceae.id.1866	-0.00481678	0.0136905	0.733059
Peripheral artery disease || finn-b-I9_PAD	family.Clostridiaceae1.id.1869	0.0102016	0.029709	0.740159
Peripheral artery disease || finn-b-I9_PAD	family.ClostridialesvadinBB60group.id.11286	0.00779738	0.0175757	0.664593
Peripheral artery disease || finn-b-I9_PAD	family.Coriobacteriaceae.id.811	-0.0148225	0.0251412	0.564255
Peripheral artery disease || finn-b-I9_PAD	family.Defluviitaleaceae.id.1924	0.031043	0.0321959	0.357687
Peripheral artery disease || finn-b-I9_PAD	family.Desulfovibrionaceae.id.3169	0.0541039	0.0374044	0.198192
Peripheral artery disease || finn-b-I9_PAD	family.Enterobacteriaceae.id.3469	-0.121473	0.0861166	0.217448
Peripheral artery disease || finn-b-I9_PAD	class.Bacilli.id.1673	-0.000709235	0.017908	0.968899
Peripheral artery disease || finn-b-I9_PAD	family.Erysipelotrichaceae.id.2149	0.0551337	0.0278478	0.0732915
Peripheral artery disease || finn-b-I9_PAD	family.FamilyXI.id.1936	-0.051048	0.0456868	0.30658
Peripheral artery disease || finn-b-I9_PAD	family.FamilyXIII.id.1957	0.0285661	0.03385	0.437226
Peripheral artery disease || finn-b-I9_PAD	family.Lachnospiraceae.id.1987	-0.00239687	0.0201282	0.906904
Peripheral artery disease || finn-b-I9_PAD	family.Lactobacillaceae.id.1836	0.00285189	0.0215118	0.898262
Peripheral artery disease || finn-b-I9_PAD	family.Methanobacteriaceae.id.121	0.020606	0.0369244	0.594195
Peripheral artery disease || finn-b-I9_PAD	family.Oxalobacteraceae.id.2966	0.0357474	0.0266804	0.205119
Peripheral artery disease || finn-b-I9_PAD	family.Pasteurellaceae.id.3689	-0.00291874	0.0162513	0.860732
Peripheral artery disease || finn-b-I9_PAD	family.Peptococcaceae.id.2024	-0.0143744	0.0218023	0.528217
Peripheral artery disease || finn-b-I9_PAD	family.Peptostreptococcaceae.id.2042	0.0250962	0.0160427	0.146032
Peripheral artery disease || finn-b-I9_PAD	class.Bacteroidia.id.912	-0.00251499	0.0171315	0.885941
Peripheral artery disease || finn-b-I9_PAD	family.Porphyromonadaceae.id.943	0.0286345	0.0307278	0.378664
Peripheral artery disease || finn-b-I9_PAD	family.Prevotellaceae.id.960	-0.0322489	0.0269288	0.252468
Peripheral artery disease || finn-b-I9_PAD	family.Rhodospirillaceae.id.2717	-0.0237068	0.0268672	0.393602
Peripheral artery disease || finn-b-I9_PAD	family.Rikenellaceae.id.967	0.0684353	0.0212914	0.00541337
Peripheral artery disease || finn-b-I9_PAD	family.Ruminococcaceae.id.2050	-0.0213276	0.023345	0.391316
Peripheral artery disease || finn-b-I9_PAD	family.Streptococcaceae.id.1850	0.0291213	0.0340326	0.410422
Peripheral artery disease || finn-b-I9_PAD	family.Veillonellaceae.id.2172	-0.00466816	0.0141263	0.745091
Peripheral artery disease || finn-b-I9_PAD	family.Verrucomicrobiaceae.id.4036	0.0177108	0.0224362	0.448198
Peripheral artery disease || finn-b-I9_PAD	family.Victivallaceae.id.2255	0.00473827	0.052227	0.929342
Peripheral artery disease || finn-b-I9_PAD	genus.Clostridiuminnocuumgroup.id.14397	0.00997474	0.0437235	0.82858
Peripheral artery disease || finn-b-I9_PAD	class.Betaproteobacteria.id.2867	-0.0188293	0.0242385	0.459607
Peripheral artery disease || finn-b-I9_PAD	genus.Eubacteriumbrachygroup.id.11296	0.00692643	0.0286171	0.81484
Peripheral artery disease || finn-b-I9_PAD	genus.Eubacteriumcoprostanoligenesgroup.id.11375	0.0218891	0.0250612	0.401096
Peripheral artery disease || finn-b-I9_PAD	genus.Eubacteriumeligensgroup.id.14372	0.0145047	0.03676	0.709423
Peripheral artery disease || finn-b-I9_PAD	genus.Eubacteriumfissicatenagroup.id.14373	-0.0120968	0.0436739	0.789797
Peripheral artery disease || finn-b-I9_PAD	genus.Eubacteriumhalliigroup.id.11338	0.028725	0.0134842	0.0528236
Peripheral artery disease || finn-b-I9_PAD	genus.Eubacteriumnodatumgroup.id.11297	-0.0225515	0.0319981	0.498781
Peripheral artery disease || finn-b-I9_PAD	genus.Eubacteriumoxidoreducensgroup.id.11339	-0.0153798	0.036375	0.70091
Peripheral artery disease || finn-b-I9_PAD	genus.Eubacteriumrectalegroup.id.14374	-0.0130309	0.0277143	0.652517
Peripheral artery disease || finn-b-I9_PAD	genus.Eubacteriumruminantiumgroup.id.11340	0.0370215	0.0176358	0.0520175
Peripheral artery disease || finn-b-I9_PAD	genus.Eubacteriumventriosumgroup.id.11341	-0.0154195	0.0301909	0.618099
Peripheral artery disease || finn-b-I9_PAD	class.Clostridia.id.1859	0.0471721	0.0306588	0.158281
Peripheral artery disease || finn-b-I9_PAD	genus.Eubacteriumxylanophilumgroup.id.14375	0.0481174	0.0336279	0.195553
Peripheral artery disease || finn-b-I9_PAD	genus.Ruminococcusgauvreauiigroup.id.11342	-0.00674912	0.0311295	0.833193
Peripheral artery disease || finn-b-I9_PAD	genus.Ruminococcusgnavusgroup.id.14376	-0.0249503	0.0401421	0.549656
Peripheral artery disease || finn-b-I9_PAD	genus.Ruminococcustorquesgroup.id.14377	-0.0279586	0.0286357	0.366596
Peripheral artery disease || finn-b-I9_PAD	genus.Actinomyces.id.423	0.0168875	0.0235768	0.505872
Peripheral artery disease || finn-b-I9_PAD	genus.Adlercreutzia.id.812	-0.0203183	0.0362979	0.595902
Peripheral artery disease || finn-b-I9_PAD	genus.Akkermansia.id.4037	0.0174473	0.0224228	0.454524
Peripheral artery disease || finn-b-I9_PAD	genus.Alistipes.id.968	0.0371974	0.0380685	0.351556
Peripheral artery disease || finn-b-I9_PAD	genus.Allisonella.id.2174	0.0792763	0.0646729	0.266199
Peripheral artery disease || finn-b-I9_PAD	genus.Alloprevotella.id.961	-0.0509936	0.0823669	0.579683
Peripheral artery disease || finn-b-I9_PAD	class.Coriobacteriia.id.809	-0.0148225	0.0251412	0.564255
Peripheral artery disease || finn-b-I9_PAD	genus.Anaerofilum.id.2053	-0.00285667	0.0366544	0.939585
Peripheral artery disease || finn-b-I9_PAD	genus.Anaerostipes.id.1991	-0.0136818	0.0334948	0.690765
Peripheral artery disease || finn-b-I9_PAD	genus.Anaerotruncus.id.2054	-0.0320041	0.0194733	0.128531
Peripheral artery disease || finn-b-I9_PAD	genus.Bacteroides.id.918	-0.0172886	0.0510486	0.748618
Peripheral artery disease || finn-b-I9_PAD	genus.Barnesiella.id.944	-5.84788e-05	0.0291542	0.998439
Peripheral artery disease || finn-b-I9_PAD	genus.Bifidobacterium.id.436	-0.0095405	0.014735	0.525975
Peripheral artery disease || finn-b-I9_PAD	genus.Bilophila.id.3170	0.00445673	0.0325977	0.893723
Peripheral artery disease || finn-b-I9_PAD	genus.Blautia.id.1992	0.033693	0.019399	0.11306
Peripheral artery disease || finn-b-I9_PAD	genus.Butyricicoccus.id.2055	-0.00362566	0.0189397	0.854501
Peripheral artery disease || finn-b-I9_PAD	genus.Butyricimonas.id.945	0.0537953	0.0258668	0.0617299
Peripheral artery disease || finn-b-I9_PAD	class.Deltaproteobacteria.id.3087	0.0564388	0.0346361	0.137651
Peripheral artery disease || finn-b-I9_PAD	genus.Butyrivibrio.id.1993	0.0363577	0.0311255	0.263742
Peripheral artery disease || finn-b-I9_PAD	genus.CandidatusSoleaferrea.id.11350	0.0483697	0.0690073	0.505968
Peripheral artery disease || finn-b-I9_PAD	genus.Catenibacterium.id.2153	-0.138643	0.140573	0.427969
Peripheral artery disease || finn-b-I9_PAD	genus.ChristensenellaceaeR.7group.id.11283	-0.0353367	0.043496	0.447581
Peripheral artery disease || finn-b-I9_PAD	genus.Clostridiumsensustricto1.id.1873	-0.013017	0.0330464	0.709892
Peripheral artery disease || finn-b-I9_PAD	genus.Collinsella.id.815	0.00604938	0.0311462	0.850841
Peripheral artery disease || finn-b-I9_PAD	genus.Coprobacter.id.949	0.0190069	0.0284184	0.522436
Peripheral artery disease || finn-b-I9_PAD	genus.Coprococcus1.id.11301	-0.0285335	0.018422	0.155819
Peripheral artery disease || finn-b-I9_PAD	genus.Coprococcus2.id.11302	-0.023293	0.0403837	0.582145
Peripheral artery disease || finn-b-I9_PAD	genus.Coprococcus3.id.11303	0.0072843	0.0478045	0.882251
Peripheral artery disease || finn-b-I9_PAD	class.Erysipelotrichia.id.2147	0.0551337	0.0278478	0.0732915
Peripheral artery disease || finn-b-I9_PAD	genus.DefluviitaleaceaeUCG011.id.11287	0.0540451	0.0384525	0.197497
[truncated: 9 more rows]

## Sheet: Supplement Table 7
Supplement Table 7: Summary result of the Cochran’s Q statistic in locus-wide significance level
[truncated: 393 more rows]
